# Supplementary material for: HrrSA orchestrates a systemic response to heme and determines prioritization of terminal cytochrome oxidase expression
Source: Nucleic Acids Res. 2020 May 26;48(12):6547–62. doi: 10.1093/nar/gkaa415 (PMC7337898; doi:10.1093/nar/gkaa415)
Supplement: gkaa415_Supplemental_Files [file gkaa415_supplemental_files.zip]

Archive with 3 entries (3 files):
- 20200426_HrrA_Supplement.pdf
- Table_S3.xlsx
- Table_S4.xlsx
