# Supplementary material for: HrrSA orchestrates a systemic response to heme and determines prioritization of terminal cytochrome oxidase expression
Source: Nucleic Acids Res. 2020 May 26;48(12):6547–62. doi: 10.1093/nar/gkaa415 (PMC7337898; doi:10.1093/nar/gkaa415)
Supplement: gkaa415_Supplemental_Files [file gkaa415_supplemental_files.zip › Table_S3.xlsx]

## Sheet: Tabelle1
Table S3: Complete Dataset of genome wide HrrA binding (ChAP-seq) and time resolved transcriptome analysis of C. glutamicum wild type and ΔhrrA (RNA-seq). For ChAP-seq analysis, the strain C. glutamicum::hrrA-C-twinstrep was cultivated in CGXII minimal medium supplemented with 2% (w/v) glucose and 4 µM hemin, was harvested at different time points as described in Figure 1. For RNA-Seq, wild type …
Peak Name	Gene ID	Gene name	Annotation	Distance ATG	Distance to TSS	ChAP-SeqT=0	T=0.5	T=2	T=4	T=9	T=24	mRNA wt t=0	mRNA wt t=0.5	mRNA wt t=4	mRNA DhrrA t=0	mRNA DhrrA t=0.5	mRNA DhrrA t=4	Log2 DhrrA/WT t = 0 h	Log2 DhrrA/WT t = 0.5 h	Log2 DhrrA/WT t = 4 h	Predicted function
Peak_1	cg0074		putative sulfurtransferase, RHOD domain-containing protein	205	205	0	2.123	2.171	2.12	0	0	7	1.5	9.8	5.2	2.3	6.5	-0.425	0.576	-0.6	General function prediction only
Peak_1	cg0075		hypothetical protein, conserved	79	-108	0	2.123	2.171	2.12	0	0	136.5	65.7	68.4	93.7	40.4	64.3	-0.542	-0.7	-0.089	Unknown function
Peak_2	cg0076		hypothetical protein	280	280	0	2.252	2.323	2.029	0	0	22.6	6	15.8	12	3.8	12	-0.911	-0.666	-0.388	Unknown function
Peak_3	cg0113	ureA	urease γ subunit (EC:3.5.1.5)	557	533	0	1.828	1.576	0	0	0	408.2	163.9	118.3	165.2	216.3	93.4	-1.305	0.4	-0.341	Transport and metabolism of further metabolites
Peak_4	cg0128		putative secreted protein, signal peptide	166	166	0	1.71	1.913	1.64	0	0	10.6	6.9	17.4	5.8	12.5	13	-0.865	0.856	-0.415	Unknown function
Peak_4	cg0129	putA	proline dehydrogenase/δ-1-pyrroline-5-carboxylate dehydrogenase (EC:1.5.99.8)	90	8	0	1.71	1.913	1.64	0	0	179.4	90.1	179.3	132.3	113.6	95.6	-0.44	0.335	-0.907	Respiration and oxidative phosphorylation; Amino acid transport and metabolism
Peak_5	cg0153	hde	putative esterase/lipase protein (EC:3.1.1.3)	302	302	0	3.762	3.658	2.517	0	0	20.5	18	30.6	21.5	21.4	15.9	0.072	0.252	-0.944	General function prediction only
Peak_6	cg0163		putative N-acetylglucosaminyltransferase	428	322	0	1.981	1.905	1.564	0	0	165.9	302.2	181.6	56.6	50.7	87.6	-1.552	-2.575	-1.051	General function prediction only
Peak_7	cg0204	iolG	putative oxidoreductase, myo-inositol 2-dehydrogenase (EC:1.1.1.18)	253	253	0	6.368	4.301	3.135	0	0	21.3	39.7	59	25.7	26.6	37.4	0.275	-0.575	-0.659	Carbon source transport and metabolism
Peak_8	cg0222		putative membrane protein	410	275	0	3.196	3.063	2.41	0	0	43	28.1	37.7	22.1	25.2	22	-0.959	-0.158	-0.78	Unknown function
Peak_9	cg0223	iolT1	myo-Inositol transporter 1	158	73	0	1.969	1.881	1.655	0	0	18.4	11.8	37.5	14.9	6	23	-0.307	-0.985	-0.704	Carbon source transport and metabolism
Peak_10	cg0247		hypothetical protein, conserved	180	180	0	2.158	1.72	1.472	0	0	40.4	21.2	28.5	37.2	34.6	23.3	-0.116	0.707	-0.292	Unknown function
Peak_11	cg0251		putative quinone oxidoreductase (EC:1.6.5.5)	71	-71	1.31	1.616	2.323	1.434	0	0	108.3	67.8	107.3	95.5	80.8	85	-0.182	0.254	-0.337	Respiration and oxidative phosphorylation
Peak_12	cg0284		Associated with mycolic acid metabolism	122	-159	0	1.792	1.962	0	0	0	95.7	76.4	103.8	109.7	85.9	88.3	0.197	0.168	-0.234	Cell wall/membrane/envelope biogenesis
Peak_13	NCgl0236		putative transposase	169	110	1.349	1.321	1.27	1.297	1.214	0.997	0	0.1	0	0	0.1	0.3	0	-0.459	NA	DNA replication, recombination, repair, and degradation
Peak_14	cg0296	dnaZX	DNA polymerase III, subunits γ and τ (tau) (EC:2.7.7.7)	73	73	0	1.616	1.736	0	0	0	191	145.7	237.7	139.6	145.4	188.8	-0.452	-0.002	-0.332	DNA replication, recombination, repair, and degradation
Peak_15	cg0304		putative membrane protein	214	35	0	12.571	11.086	5.949	0	0	96.2	39.6	71.9	90	67.5	53.8	-0.095	0.769	-0.418	Unknown function
Peak_15	cg0306	lysC	aspartate kinase (EC:2.7.2.4), deletion causes lysine-auxotrophy	32	32	0	12.571	11.086	5.949	0	0	601.5	598.3	692.6	722.9	970.1	764.5	0.265	0.697	0.142	Amino acid transport and metabolism
Peak_16	cg0309	sigC	RNA polymerase σ factor, ECF-family, control of branched quinol oxidation pathway	29	29	1.548	19.34	13.875	8.123	1.692	0	39.1	29.2	83.7	79.7	131.6	124	1.027	2.172	0.566	Signal transduction mechanisms
Peak_16	cg0310	katA	catalase (EC:1.11.1.6)	175	132	1.548	19.34	13.875	8.123	1.692	0	1980	5988.3	1699.9	1847.3	3600.9	734.7	-0.1	-0.734	-1.21	Inorganic ion transport, metabolism, and storage
Peak_17	cg0330	cgtR1	two component response regulator	24	24	0	3.007	2.677	1.869	0	0	25.8	15.3	19.7	13.8	19.7	16.5	-0.9	0.364	-0.254	Signal transduction mechanisms
Peak_18	cg0336	pbp1a	penicillin-binding protein 1A (EC:2.4.2.-)	533	243	0	2.134	2.01	1.594	0	0	413.5	221.9	224.6	224	153.7	194.9	-0.884	-0.53	-0.205	Cell wall/membrane/envelope biogenesis
Peak_18	cg0337	whcA (whiB4)	negative role in SigH-mediated oxidative stress response, WhiB homolog	133	-21	0	2.134	2.01	1.594	0	0	1195.5	1024.2	1111.8	755.4	742.4	677.5	-0.662	-0.464	-0.714	Cell wall/membrane/envelope biogenesis
Peak_19	cg0341	phdA (fadD1)	acyl:CoA ligase transmembrane protein; involved in degradation of aromatic compounds	175	175	0	2.63	2.677	1.953	1.548	0	5	3.3	9.8	4.5	2.2	3.7	-0.152	-0.621	-1.398	Carbon source transport and metabolism
Peak_20	cg0390		putative permease, major facilitator-family	350	350	0	3.384	3.642	2.029	0	0	95.4	96.1	55	59.1	90.1	43.3	-0.691	-0.093	-0.345	General function prediction only
Peak_21	cg0420		putative glycosyltransferase, horizontally transferred	641	641	0	7.311	4.864	4.363	0	0	192.3	99.2	161.1	50.3	62	41.3	-1.934	-0.68	-1.965	Cell wall/membrane/envelope biogenesis
Peak_22	cg0420		putative glycosyltransferase, horizontally transferred	164	-164	0	2.984	2.388	2.311	0	0	192.3	99.2	161.1	50.3	62	41.3	-1.934	-0.68	-1.965	Cell wall/membrane/envelope biogenesis
Peak_23	cg0422	murA	UDP-N-acetylglucosamine 1-carboxyvinyltransferase (EC:2.5.1.7), horizontally transferred	675	591	0	3.526	2.42	2.479	0	0	230.1	157.2	218.4	237.6	144.1	205	0.046	-0.125	-0.091	Cell wall/membrane/envelope biogenesis
Peak_24	cg0424		putative glycosyltransferase, horizontally transferred	89	-97	0	2.193	1.511	0	0	0	194	149.5	254.4	183.3	135.3	216.8	-0.081	-0.145	-0.231	Cell wall/membrane/envelope biogenesis
Peak_25	cg0437	wzy	putative membrane protein, involved in polysaccharide polymerization, horizontally transferred	312	60	0	3.974	3.433	2.654	0	0	154.8	119.9	212.2	88.7	124	160.7	-0.804	0.048	-0.401	Cell wall/membrane/envelope biogenesis
Peak_26	cg0438		putative glycosyltransferase, horizontally transferred	35	3	0	2.311	1.696	0	0	0	416	360.2	458.3	385.8	399.8	263.8	-0.109	0.15	-0.797	Cell wall/membrane/envelope biogenesis
Peak_26	cg0438		putative glycosyltransferase, horizontally transferred	79	29	0	2.311	1.696	1.77	0	0	416	360.2	458.3	385.8	399.8	263.8	-0.109	0.15	-0.797	Cell wall/membrane/envelope biogenesis
Peak_27	cg0439		putative acetyl transferase EC:2.3.1.-, horizontally transferred	326	35	0	2.311	1.696	0	0	0	194.3	209.8	254.1	169.3	227.8	203.2	-0.199	0.119	-0.322	Cell wall/membrane/envelope biogenesis
Peak_27	cg0439		putative acetyl transferase EC:2.3.1.-, horizontally transferred	281	-10	0	2.311	1.696	1.77	0	0	194.3	209.8	254.1	169.3	227.8	203.2	-0.199	0.119	-0.322	Cell wall/membrane/envelope biogenesis
Peak_28	cg0444	ramB	transcriptional regulator, involved in acetate metabolism, MerR-family	213	198	3.095	38.243	33.338	16.346	3.084	0	673	725.4	470.9	353.7	439.9	319	-0.928	-0.721	-0.562	Signal transduction mechanisms
Peak_28	cg0445	sdhC sdhCD	succinate:menaquinone oxidoreductase, cytochrome b subunit	298	83	3.095	38.243	33.338	16.346	3.084	0	1917.1	2911	2339.4	392.3	884.6	760.6	-2.289	-1.718	-1.621	Central carbon metabolism; Respiration and oxidative phosphorylation; Heme homeostasis
Peak_29	cg0453		putative membrane protein	4	-38	0	2.382	1.994	0	0	0	220.6	312.2	502.2	438.4	562	417.4	0.991	0.848	-0.267	Unknown function
Peak_30	cg0465		putative membrane protein, conserved	45	45	0	2.818	2.299	2.204	0	0	5.6	1.1	8.6	3.9	1.1	11.3	-0.541	-0.1	0.4	Unknown function
Peak_30	cg0466	htaA	secreted heme transport-associated protein	185	43	0	2.818	2.299	2.204	0	0	19.4	8.6	77.7	3	3	72.5	-2.687	-1.535	-0.1	Heme homeostasis
Peak_31	cg0475		hypothetical protein, conserved	370	370	0	36.085	26.223	11.006	2.193	0	612.1	709	1603.6	1108.8	1378.3	1607.6	0.857	0.959	0.004	Unknown function
Peak_32	cg0495		putative phosphatase (EC:3.1.3.3)	434	44	0	7.076	12.525	8.062	0	0	39.2	24.8	46.5	30.9	33.6	33.7	-0.342	0.434	-0.465	General function prediction only
Peak_32	cg0497	hemA	glutamyl-tRNA reductase, involved in heme biosynthesis	34	-162	0	7.076	12.525	8.062	0	0	115.4	487.8	136.3	636.4	765.8	274.8	2.463	0.651	1.012	Heme homeostasis
Peak_33	cg0500	qsuR	transcriptional activator of qsuABCD genes, LysR-family	16	-40	0	4.8	4.116	2.898	0	0	38.8	25.7	20.4	22.2	20.1	14	-0.805	-0.355	-0.551	Signal transduction mechanisms
Peak_33	cg0501	qsuA	putative shikimate permease, MFS-type	260	80	0	4.8	4.116	2.898	0	0	59.3	85.9	25.4	44.9	50.4	24.8	-0.402	-0.77	-0.033	Amino acid transport and metabolism
Peak_34	cg0505		putative ribosomal protein L7/L12-family	7	7	0	1.851	1.552	1.426	0	0	79.4	59.2	81.2	126.7	93.2	41.2	0.674	0.655	-0.978	Translation, ribosomal structure and biogenesis
Peak_35	cg0516	hemE	uroporphyrinogen decarboxylase (EC:4.1.1.37), involved in heme biosynthesis	17	17	0	54.081	37.76	18.962	2.605	0	56.8	34.8	52.6	281.2	277.5	249.6	2.308	2.997	2.246	Heme homeostasis
Peak_36	cg0517	hemY	protoporphyrinogen oxidase (EC:1.3.3.4), involved in heme biosynthesis	624	429	0	0	2.966	0	0	0	65.7	37.6	96.6	215.2	258.1	297	1.711	2.778	1.62	Heme homeostasis
Peak_37	cg0524	ccsB	cytochrome c assembly membrane protein, CcsA-family	38	-38	0	2.217	2.179	1.487	0	0	95.5	234	292.9	112.7	300.6	375.5	0.24	0.361	0.359	Heme homeostasis
Peak_38	cg0545	pitA	low-affinity phosphate transport protein, Pit-family	3	-158	0	1.616	1.351	0	1.436	0	105.9	51.6	206.8	138.9	81.9	289.6	0.391	0.667	0.486	Inorganic ion transport, metabolism, and storage
Peak_39	cg0557		putative monooxygenase, FAD-binding	9	-9	0	2.995	3.24	2.288	0	0	24.4	25	28.3	33.8	55.8	42.7	0.472	1.158	0.595	General function prediction only
Peak_39	cg0559	ispB	putative octaprenyl-diphosphate synthase protein (EC:2.5.1.-)	154	80	0	2.995	3.24	2.288	0	0	271.6	230.9	253.5	213.1	263.4	273.8	-0.35	0.19	0.111	Transport and metabolism of further metabolites
Peak_40	cg0566	gabT	4-aminobutyrate aminotransferase, AT class II (EC:2.6.1.19)	748	748	0	3.88	2.629	1.709	0	0	3.2	4.1	3.2	3	3.4	3	-0.118	-0.262	-0.083	Carbon source transport and metabolism; Amino acid transport and metabolism; Transport and metabolism of further metabolites
Peak_41	cg0614		hypothetical protein	654	654	0	2.064	1.495	1.564	0	0	78.5	197.6	53.7	73.5	143.1	33.6	-0.095	-0.466	-0.676	Unknown function
Peak_42	cg0630	rplR	50S ribosomal protein L18	141	-141	0	1.769	0	0	0	0	1311.6	798	3689.9	2113.2	2820	4967.9	0.688	1.821	0.429	Translation, ribosomal structure and biogenesis
Peak_43	cg0636	creB	putative membrane protein	54	5	0	6.592	4.229	4.187	0	0	50.9	50.2	18.7	42.2	31.1	13.1	-0.271	-0.694	-0.515	Unknown function
Peak_44	cg0636	creB	putative membrane protein	451	402	0	3.538	2.492	0	0	0	50.9	50.2	18.7	42.2	31.1	13.1	-0.271	-0.694	-0.515	Unknown function
Peak_45	cg0647	secY	preprotein translocase subunit	708	595	0	1.828	1.423	0	0	0	652.3	537.6	587.1	651.5	477.7	563	-0.002	-0.17	-0.06	Protein secretion
Peak_46	cg0656	rplQ	50S ribosomal protein L17	14	-14	0	2.948	2.066	1.762	0	0	1374.9	750.8	3061.1	1423.6	1461.5	4076.1	0.05	0.961	0.413	Translation
Peak_47	cg0671		hypothetical protein, conserved	710	710	0	3.208	2.597	2.456	0	0	7.9	1.9	8.9	3.5	4.1	3.2	-1.2	1.09	-1.473	Unknown function
Peak_48	cg0673	rplM	50S ribosomal protein L13	36	-177	0	1.969	1.736	1.35	0	0	1752.3	1550.6	4184.4	2711.6	2511.2	5649.7	0.63	0.696	0.433	Translation, ribosomal structure and biogenesis
Peak_49	cg0688		putative protein, conserved, UPF0031-family	17	17	0	3.88	3.77	2.677	1.403	0	49.4	41.5	114.3	65.5	75.2	90.1	0.408	0.857	-0.344	Unknown function
Peak_50	cg0752		putative secreted or membrane protein	504	381	0	1.934	1.487	1.495	0	0	111.5	135.6	286.1	158.2	186.8	387.3	0.505	0.463	0.437	Unknown function
Peak_51	cg0753		putative secreted protein	250	250	0	10.495	6.279	4.554	0	0	238	301.2	328.1	442.7	531.1	190	0.896	0.818	-0.788	Unknown function
Peak_52	cg0778		putative ABC-type iron-siderophore transporter, permease subunit	65	29	0	8.797	7.259	4.241	0	0	130.6	80.6	111.9	149.8	121.9	154.5	0.199	0.597	0.466	Inorganic ion transport, metabolism, and storage
Peak_52	cg0779	trpS	tryptophanyl-tRNA synthetase (EC:6.1.1.2)	95	95	0	8.797	7.259	4.241	0	0	333	247.9	506.6	247.4	304.5	315.6	-0.429	0.297	-0.683	Translation, ribosomal structure and biogenesis
Peak_53	cg0780		putative membrane protein, ribonuclease BN-like-family	140	-140	0	1.981	0	0	0	0	459.5	359.3	184	211	218.1	149.2	-1.123	-0.72	-0.302	General function prediction only
Peak_54	cg0823	ntaA	nitrilotriacetate monooxygenase component A (EC:1.14.13.-)	32	-32	1.191	1.545	1.238	1.198	1.08	1.167	5.3	1.8	5.6	4.2	2.1	3	-0.339	0.249	-0.896	Transport and metabolism of further metabolites
Peak_55	cg0831	tusG	trehalose uptake system, ABC-type, permease protein	30	-30	0	1.792	1.431	0	0	0	146.7	129.7	452.5	130.2	128.9	403.2	-0.172	-0.01	-0.166	Carbon source transport and metabolism
Peak_56	cg0842		putative DNA helicase	58	58	0	1.675	1.391	0	0	0	21.8	22.1	121	35.8	42.5	90.8	0.717	0.943	-0.414	DNA replication, recombination, repair, and degradation
Peak_57	cg0875		hypothetical protein, conserved	54	-8	0	4.469	3.441	2.09	0	0	3.8	4	3.5	2.2	3.2	1.7	-0.786	-0.309	-1.085	Unknown function
Peak_57	cg0876	sigH	RNA polymerase σ70 factor, ECF-family	114	-17	0	4.469	3.441	2.09	0	0	208.6	342.9	347.9	249.1	313.8	260.4	0.256	-0.128	-0.418	Transcription including sigma factors, RNA processing and modification
Peak_58	cg0880		putative secreted protein	54	54	0	7.689	5.04	3.371	0	0	67	45	63.2	76.9	70.9	51.2	0.198	0.658	-0.303	Unknown function
Peak_59	cg0931		putative pyridoxal phosphate aminotransferase, AT class I (EC:2.6.1.1)	69	69	0	2.252	1.616	1.48	1.225	0.997	26.8	17.1	7.7	16.8	12.5	5.3	-0.673	-0.456	-0.521	Coenzyme transport and metabolism
Peak_60	cg0948	serC	phosphoserine aminotransferase, AT class IV EC:2.6.1.52, loss causes serine-auxotrophic	207	147	0	2.818	2.323	1.686	0	0	800.8	553.5	595.8	662.8	839.1	927.2	-0.273	0.6	0.638	Amino acid transport and metabolism
Peak_60	cg0949	gltA	citrate synthase (EC:2.3.3.1)	519	140	0	2.818	2.323	1.686	0	0	4125.6	2270.2	2535.7	2959.2	1630.9	3228.6	-0.479	-0.477	0.349	Central carbon metabolism
Peak_61	cg0950	fkpA	(FKBP)-type peptidyl-prolyl cis-trans isomerase (EC:5.2.1.8)	692	630	0	10.153	6.455	3.989	0	0	689.3	547.7	1184.1	718	952.9	1436.1	0.059	0.799	0.278	Protein turnover and chaperones
Peak_62	cg0951	accD3	acetyl-coenzyme A carboxylase carboxyl transferase (EC:6.4.1.2)	69	-96	0	4.281	1.841	2.197	0	0	508	728	395.4	134.3	156.3	119.4	-1.92	-2.22	-1.727	Lipid transport and metabolism
Peak_63	cg0986	amtR	master regulator of nitrogen control, repressor, TetR-family	407	366	0	1.792	1.375	1.442	0	0	274.1	242.2	233.6	208.3	295.3	241.8	-0.396	0.286	0.05	Signal transduction mechanisms
Peak_64	cg0986	amtR	master regulator of nitrogen control, repressor, TetR-family	460	419	0	0	0	0	0	0	274.1	242.2	233.6	208.3	295.3	241.8	-0.396	0.286	0.05	Signal transduction mechanisms
Peak_65	cg1044		hypothetical protein, conserved	431	431	0	1.969	1.407	0	0	0	272.8	189.1	678.3	468.8	436.8	465.6	0.781	1.208	-0.543	Unknown function
Peak_66	cg1050		putative membrane protein	57	57	0	40.13	24.19	14.271	1.57	0	49.5	26.5	90.1	102.2	119.1	170.4	1.044	2.166	0.919	Unknown function
Peak_67	cg1051		hypothetical protein	149	-149	0	2.771	2.122	1.686	0	0	25.8	28.8	68.1	49.4	69.8	63	0.935	1.276	-0.112	Unknown function
Peak_67	cg1051		hypothetical protein	102	-102	0	2.771	2.122	0	1.247	0	25.8	28.8	68.1	49.4	69.8	63	0.935	1.276	-0.112	Unknown function
Peak_68	cg1052	cmt3	corynomycolyl transferase EC:2.3.1.122	277	233	0	2.771	2.122	1.686	0	0	220.6	155.6	176.1	172.6	220.6	96.2	-0.354	0.503	-0.872	Cell wall/membrane/envelope biogenesis
Peak_68	cg1052	cmt3	corynomycolyl transferase EC:2.3.1.122	230	186	0	2.771	2.122	0	1.247	0	220.6	155.6	176.1	172.6	220.6	96.2	-0.354	0.503	-0.872	Cell wall/membrane/envelope biogenesis
Peak_69	cg1069	gapB (gapX)	glyceraldehyde-3-phosphate dehydrogenase gluconeogenesis	295	215	0	2.359	2.122	1.419	0	0	75.8	96.1	538.2	89.4	304.8	503.9	0.239	1.665	-0.095	Central carbon metabolism
Peak_70	cg1069	gapB (gapX)	glyceraldehyde-3-phosphate dehydrogenase gluconeogenesis	255	175	0	2.359	2.122	1.419	0	0	75.8	96.1	538.2	89.4	304.8	503.9	0.239	1.665	-0.095	Central carbon metabolism
Peak_71	cg1077		putative permease of the major facilitator superfamily	33	33	4.127	46.522	27.952	14.507	2.427	0	4.4	2.8	7.2	23	25.6	21.1	2.372	3.214	1.541	General function prediction only
Peak_71	cg1080		putative multicopper oxidase	50	17	4.127	46.522	27.952	14.507	2.427	0	26.9	12.1	52.1	130.4	206.2	200.5	2.275	4.096	1.945	General function prediction only
Peak_72	NCgl0914		putative ABC transport system ATP-binding protein	450	382	0	3.396	2.323	1.861	0	0	33.5	24.2	100.2	51.3	44.2	71	0.616	0.871	-0.496	General function prediction only
Peak_73	cg1105	lysI	L-lysine permease	553	553	0	3.774	2.468	2.113	0	0	23.3	14.4	13.7	20.3	17.9	11.2	-0.204	0.313	-0.287	Amino acid transport and metabolism
Peak_74	cg1111	eno	enolase EC:4.2.1.11 phosphopyruvate hydratase	389	319	0	2.205	1.696	0	0	0	2231.6	1416.8	3740.6	2553.3	1758.9	3184.7	0.194	0.312	-0.232	Central carbon metabolism
Peak_75	cg1145	fumC (fum)	fumarase fumarate hydratase (EC:4.2.1.2)	115	78	0	2.17	1.31	1.335	0	0	664.9	719.6	1499.4	674.7	1209.2	1530.5	0.021	0.749	0.03	Central carbon metabolism
Peak_75	cg1147	ssuI	NADPH-dependent FMN reductase (EC:1.5.1.29) required for sulfonate and sulfonate ester utilization	203	-17	0	2.17	1.31	1.335	0	0	416.4	258.7	159.8	255.5	180	170.9	-0.705	-0.523	0.097	Transport and metabolism of further metabolites
Peak_76	cg1157	fbp	fructose 1,6 bisphosphatase, class II (EC:3.1.3.11) essential for gluconeogenesis	869	767	0	1.993	1.278	0	0	0	825	876.1	861.3	518.3	842	903	-0.671	-0.057	0.068	Central carbon metabolism
Peak_77	cg1179		putative sensory box/GGDEF-family membrane protein	782	740	0	2.241	1.744	1.274	0	0	85.5	114.7	85.8	101.9	105.8	60.6	0.254	-0.116	-0.501	Signal transduction mechanisms
Peak_78	cg1288		putative multidrug efflux permease of the major facilitator superfamily	775	666	0	1.922	0	1.289	0	0	25.6	62.2	19.7	16.6	43.4	19	-0.626	-0.518	-0.053	General function prediction only
Peak_79	cg1289		putative multidrug efflux permease of the major facilitator superfamily	534	534	0	1.981	1.254	1.35	0	0	13.2	31.6	13.4	8.2	24.3	13.7	-0.685	-0.38	0.036	General function prediction only
Peak_80	cg1292		putative flavin-containing monooxygenase 3 (EC:1.14.13.8)	113	113	0	3.031	1.986	1.609	0	0	83.4	29.6	351	77.3	41	325.7	-0.11	0.469	-0.108	General function prediction only
Peak_81	cg1301	cydA	cytochrome bd oxidase, subunit I	192	192	2.619	10.696	8.32	5.011	4.498	0	30.3	117.6	446.8	173.5	74.3	74.5	2.516	-0.662	-2.583	Respiration and oxidative phosphorylation
Peak_82	cg1316		putative superfamily II DNA/RNA helicases, SNF2-family	443	383	0	1.804	1.343	0	0	0	94.7	62.3	100.3	85.5	68.2	91.2	-0.147	0.129	-0.138	DNA replication, recombination, repair, and degradation; Transcription including sigma factors, RNA processing and modification
Peak_83	cg1334	lysA	diaminopimelate decarboxylase (EC:4.1.1.20)	114	-54	2.222	15.649	8.972	6.369	1.792	0	328	330.5	530	273.3	337	588.8	-0.263	0.028	0.152	Amino acid transport and metabolism
Peak_84	cg1355	prfA	peptide chain release factor 1 RF-1	627	495	0	1.698	1.431	1.175	0	0	503.3	222	398.3	442.1	256.2	472	-0.187	0.207	0.245	Translation, ribosomal structure and biogenesis
Peak_85	cg1359		putative membrane protein, UDP-N-acetylmuramyl pentapeptide phosphotransferase/UDP-N-acetylglucosamine-1-pho	176	176	0	1.639	0	0	0	0	158.8	83.5	159.7	131.3	112.9	139.3	-0.274	0.435	-0.198	Cell wall/membrane/envelope biogenesis
Peak_86	cg1454		putative aliphatic sulfonates uptake ABC transporter secreted solute-binding protein	274	248	0	1.521	0	0	0	0	84.5	130.3	101.3	124.8	145.9	67.8	0.562	0.162	-0.579	Transport and metabolism of further metabolites
Peak_86	cg1456		putative signal-transduction protein containing cAMP-binding and CBS domain, conserved	154	-166	0	1.521	0	0	0	0	110.4	132.3	151.7	97.3	104.4	109.8	-0.183	-0.342	-0.466	Signal transduction mechanisms
Peak_87	cg1458	odx	oxaloacetate decarboxylase	144	-144	0	2.134	1.423	0	0	0	238.6	153.4	371.2	212.6	253.8	418.5	-0.166	0.727	0.173	Central carbon metabolism
Peak_88	cg1467		putative transcriptional regulator, TetR-family	250	116	0	1.863	1.238	1.144	0	0	16.7	12.1	4.5	9.8	10.9	5.3	-0.772	-0.148	0.249	Signal transduction mechanisms
Peak_89	cg1474		putative ATP/GTP-binding protein, large untranslated regions besides	138	-138	0	2.771	1.294	1.472	0	0	48.2	54.8	70.8	43.8	40.3	47.6	-0.138	-0.445	-0.573	General function prediction only
Peak_90	cg1484		putative secreted protein	-64	-97	0	3.066	0	1.403	0	0	100.1	191.4	101.6	141.4	187.3	107.5	0.499	-0.032	0.082	Unknown function
Peak_91	cg1484		putative secreted protein	-20	-53	0	3.066	1.865	1.403	0	0	100.1	191.4	101.6	141.4	187.3	107.5	0.499	-0.032	0.082	Unknown function
Peak_91	cg1485		putative metal dependent phosphohydrolase, RelA/SpoT homolog	254	187	0	2.394	1.584	0	0	0	50.5	40.6	26.7	34.3	35.1	22.3	-0.556	-0.21	-0.262	General function prediction only
Peak_92	cg1485		putative metal dependent phosphohydrolase, RelA/SpoT homolog	124	57	0	3.066	0	1.403	0	0	50.5	40.6	26.7	34.3	35.1	22.3	-0.556	-0.21	-0.262	General function prediction only
Peak_92	cg1485		putative metal dependent phosphohydrolase, RelA/SpoT homolog	80	13	0	3.066	1.865	1.403	0	0	50.5	40.6	26.7	34.3	35.1	22.3	-0.556	-0.21	-0.262	General function prediction only
Peak_93	cg1526		putative multidrug efflux permease of the major facilitator superfamily	46	-46	0	2.146	1.696	1.411	0	0	3.1	1.3	2.1	3.3	2.1	1.5	0.063	0.743	-0.553	Transport and metabolism of further metabolites
Peak_93	cg1527		putative transcriptional regulator, HTH_3-family	83	83	0	2.146	1.696	1.411	0	0	29.9	28.7	21.3	23.8	27.6	15.2	-0.328	-0.058	-0.49	Signal transduction mechanisms
Peak_94	cg1531	rpsA	30S ribosomal protein S1, conserved	409	261	0	2.288	1.72	1.266	0	0	1779.3	1823.5	4049	1999.6	2520.4	5095.3	0.168	0.467	0.332	Translation, ribosomal structure and biogenesis
Peak_95	cg1537	ptsG	glucose-specific EIIABC component EIIGlc of PTS EC:2.7.1.69 fructose-specific enzyme II BC (EIIFru) component of PTS (EC:2.7.1.69)	325	70	0	1.557	1.383	0	0	0	2393.3	1757.4	1855.8	2649	825	1779.5	0.146	-1.091	-0.061	Carbon source transport and metabolism; signal transduction mechanisms
Peak_96	cg1538	coaE	dephospho-CoA kinase (EC:2.7.1.24)	144	144	0	3.715	2.372	1.785	0	0	829	534.1	501.4	693.8	494.2	355	-0.257	-0.112	-0.498	Coenzyme transport and metabolism
Peak_97	cg1568	ugpA	ABC-type sn-glycerol-3-phosphate transport system, permease protein, presumably regulated by RegX3	228	228	0	0	0	1.648	1.481	1.423	27.9	17.6	16.8	23.2	14.7	8.7	-0.268	-0.26	-0.951	Carbon source transport and metabolism
Peak_98	cg1583	argD	acetylornithine aminotransferase, AT class II (EC:2.6.1.11)	191	191	0	1.521	1.407	0	0	0	129.9	110.1	178.2	401.3	1329.5	356	1.627	3.594	0.998	Amino acid transport and metabolism
Peak_99	cg1603		hypothetical protein, conserved	35	35	0	3.632	1.905	1.396	0	0	274	374.8	334	213.7	355.6	309.2	-0.359	-0.076	-0.112	Unknown function
Peak_100	cg1628		putative hydrolase of the α/β superfamily	13	-62	0	4.87	2.854	2.014	0	0	60.3	198.4	19.6	41	362.6	31.7	-0.558	0.87	0.697	General function prediction only
Peak_100	cg1629	secA2	preprotein translocase subunit SecA2, essential	225	193	0	4.87	2.854	2.014	0	0	119.5	101.9	164.4	94.7	127.1	143.8	-0.336	0.319	-0.194	Protein secretion
Peak_101	cg1636		putative secreted protein	14	-110	0	4.139	1.736	1.266	0	0	86.6	130.8	152.6	88.4	167.2	132.1	0.03	0.354	-0.208	Unknown function
Peak_102	cg1639		putative membrane protein containing CBS domain	56	-56	0	1.616	1.037	1.152	0	0	89.2	106.8	125.5	73	116.4	110.1	-0.29	0.125	-0.189	Unknown function
Peak_103	cg1668		putative membrane protein	155	155	0	2.04	1.383	1.198	0	0	155.9	123.3	164.7	200.6	213.3	238	0.364	0.791	0.531	Unknown function
Peak_104	cg1691	arc (mpa)	AAA+ ATPase forming ring-shaped complexes, recognizes pupylated proteins, homolog in M. tuberculosis interacts with proteasome	74	74	0	1.863	1.278	0	0	0	452.4	360.3	200.9	361.6	307.9	161.6	-0.323	-0.227	-0.315	Post-translational modification; Protein turnover and chaperones
Peak_105	cg1695		putative plasmid maintenance system antidote protein, HTH-motif XRE-family	210	-37	0	24.234	12.565	5.759	2.995	0	302.1	434.4	172.6	171.1	211.4	62.1	-0.82	-1.039	-1.473	General function prediction only
Peak_106	cg1695		putative plasmid maintenance system antidote protein, HTH-motif XRE-family	165	80	3.214	24.234	12.565	0	2.995	0	302.1	434.4	172.6	171.1	211.4	62.1	-0.82	-1.039	-1.473	General function prediction only
Peak_107	cg1701	metH	homocysteine methyltransferase, methionine synthase EC:2.1.1.13	718	718	0	2.193	1.318	1.358	0	0	1376.3	1208	102.7	1037.7	859.8	175.3	-0.407	-0.49	0.771	Amino acid transport and metabolism
Peak_108	cg1731		putative membrane protein implicated in regulation of membrane protease activity	126	126	0	4.505	2.629	2.021	1.403	0	470.8	324.9	753.6	401.6	493.1	521.4	-0.229	0.602	-0.531	Protein turnover and chaperones
Peak_109	cg1734	hemH	ferrochelatase (EC:4.99.1.1), essential	21	21	2.659	41.427	18.498	10.915	2.015	0	78.6	68.1	156	731.7	1086	692.5	3.219	3.996	2.15	Heme homeostasis
Peak_110	cg1736		putative membrane protein	87	-60	0	8.255	4.679	3.074	0	0	48.2	30.3	37.3	38.3	35.7	26.1	-0.334	0.236	-0.516	Unknown function
Peak_110	cg1737	acn	aconitase aconitate hydratase (EC:4.2.1.3), loss results in glutamate/glutamine auxotrophy	267	-59	0	8.255	4.679	3.074	0	0	2242.6	3962.9	1878.7	1175	3469.1	1605	-0.933	-0.192	-0.227	Central carbon metabolism
Peak_111	cg1767		putative ABC-type multidrug transport system, ATPase component	27	27	0	20.543	12.79	7.025	0	0	41.4	16.3	48.6	130.8	139.3	129.6	1.661	3.095	1.414	General function prediction only
Peak_112	cg1773	ctaB	polyprenyltransferase cytochrome oxidase assembly factor	789	667	0	7.854	1.817	0	0	0	96	73.4	313.9	73.8	101.1	115.2	-0.38	0.462	-1.446	Respiration and oxidative phosphorylation
Peak_113	cg1791	gapA (gap)	glyceraldehyde-3-phosphate dehydrogenase glycolysis EC:1.2.1.12	269	86	2.937	3.868	3.015	2.311	2.182	0	6401.7	3734.5	6577.6	9354.4	3023.4	5159.7	0.547	-0.305	-0.35	Central carbon metabolism
Peak_114	cg1801	rpe	ribulose-phosphate 3-epimerase (EC:5.1.3.1)	67	67	0	2.606	1.56	1.167	0	0	350.8	379	445.3	356.6	384.5	414.8	0.024	0.021	-0.102	Central carbon metabolism
Peak_115	cg1841	aspS	aspartyl-tRNA synthetase (EC:6.1.1.12)	189	79	0	1.686	0	0	0	0	355	264.9	550.4	258.2	268.4	550.7	-0.46	0.018	0.001	Translation, ribosomal structure and biogenesis
Peak_115	cg1842		putative secreted metalloprotease	43	43	0	1.686	0	0	0	0	542	357.4	234.1	400.4	324.9	223.1	-0.437	-0.137	-0.07	Protein turnover and chaperones
Peak_116	cg1893	act4	putative N-acetyltransferase CGP3 region	462	267	0	2.205	1.391	1.312	0	0	139.7	88.8	103.4	122.9	101.9	75.5	-0.184	0.197	-0.453	Prophage genes
Peak_116	cg1894		hypothetical protein CGP3 region	124	-124	0	2.205	1.391	1.312	0	0	276.3	246.1	250.9	213.1	251.2	186.7	-0.375	0.03	-0.426	Prophage genes
Peak_117	cg1898		hypothetical protein CGP3 region	743	590	0	2.889	1.873	1.716	0	0	2.2	0.3	1	1.7	0	0.8	-0.347	NA	-0.444	Prophage genes
Peak_118	cg1905		hypothetical protein CGP3 region	286	139	0	2.087	2.018	1.426	0	0	573.4	901.6	1744	487.4	967.2	1131.7	-0.234	0.101	-0.624	Prophage genes
Peak_119	NCgl1628		hypothetical protein CGP3 region	961	776	0	1.568	1.101	0	0	0	26.4	15.5	46.2	25.4	30.5	32.9	-0.058	0.973	-0.49	Prophage genes
Peak_120	cg1918		putative secreted protein CGP3 region	682	682	0	1.781	1.487	0	0	0	140.4	93.9	103.1	75.1	55.2	70.8	-0.902	-0.766	-0.543	Prophage genes
Peak_121	cg1923		hypothetical protein CGP3 region	156	-156	0	1.91	1.294	0	0	0	3.1	2.9	2.8	3.1	3.2	2.8	-0.007	0.099	-0.018	Prophage genes
Peak_122	cg1925		hypothetical protein CGP3 region	348	348	0	2.429	1.246	1.289	0	0	118.4	79.7	49.7	95.8	118.5	48.2	-0.306	0.572	-0.042	Prophage genes
Peak_123	cg1926		hypothetical protein CGP3 region	170	170	0	2.028	1.415	0	0	0	47.7	33.5	29.6	25.1	52.5	23.4	-0.927	0.648	-0.337	Prophage genes
Peak_124	cg1926		hypothetical protein CGP3 region	130	130	0	2.028	1.415	0	0	0	47.7	33.5	29.6	25.1	52.5	23.4	-0.927	0.648	-0.337	Prophage genes
Peak_125	cg1959	priP	prophage DNA primase CGP3 region	16	-180	0	3.337	1.881	1.815	0	0	4.8	2.6	2.7	3.6	2.6	2	-0.397	0.03	-0.388	Prophage genes
Peak_126	cg1981		hypothetical protein CGP3 region	556	556	0	2.394	0	0	0	0	12.9	7	6.1	9.4	5.7	4.4	-0.451	-0.291	-0.479	Prophage genes
Peak_127	cg1981		hypothetical protein CGP3 region	476	476	0	0	1.511	1.579	0	0	12.9	7	6.1	9.4	5.7	4.4	-0.451	-0.291	-0.479	Prophage genes
Peak_128	cg1981		hypothetical protein CGP3 region	438	438	0	0	1.511	1.579	0	0	12.9	7	6.1	9.4	5.7	4.4	-0.451	-0.291	-0.479	Prophage genes
Peak_129	cg1981		hypothetical protein CGP3 region	47	-47	0	1.757	1.487	0	0	0	12.9	7	6.1	9.4	5.7	4.4	-0.451	-0.291	-0.479	Prophage genes
Peak_130	cg2005		putative protein-plasmid encoded, conserved CGP3 region	340	139	0	2.712	1.777	2.029	0	0	15.8	14.8	11.9	15.8	14.2	9.1	0.002	-0.052	-0.386	Prophage genes
Peak_131	cg2014		hypothetical protein CGP3 region	78	-78	0	11.663	6.568	4.927	0	0	109.7	122.2	54.1	50.9	57.2	33.9	-1.108	-1.095	-0.673	Prophage genes
Peak_132	cg2021		putative protein, similar to p18, bacteriophage CP-1 streptococcus pneumoniae CGP3 region	298	298	0	3.314	1.463	1.388	0	0	14.9	12.8	9	12	10.9	6.5	-0.314	-0.226	-0.462	Prophage genes
Peak_133	NCgl1731		hypothetical protein CGP3 region	523	245	0	1.84	1.238	1.472	0	0	1651.6	952.3	737.2	1404.5	786.8	620.6	-0.234	-0.275	-0.248	Prophage genes
Peak_134	cg2031		hypothetical protein, conserved CGP3 region	164	7	0	2.972	1.728	1.51	0	0	91.8	112.3	78.4	96.8	72.4	62.2	0.077	-0.633	-0.334	Prophage genes
Peak_135	cg2037		hypothetical protein, conserved CGP3 region	7	-44	0	3.29	1.825	1.541	0	0	89.9	92.4	82.1	81.6	98.5	68.9	-0.139	0.091	-0.253	Prophage genes
Peak_136	NCgl1755		hypothetical protein CGP3 region	43	43	0	5.826	2.195	2.021	0	0	187.9	298.7	148.3	210.3	217.9	122.8	0.163	-0.455	-0.273	Prophage genes
Peak_137	NCgl1787		hypothetical protein CGP3 region	14	-22	0	2.771	2.09	1.327	0	0	8.3	9.7	17.1	9.7	12.6	9.5	0.236	0.374	-0.848	Prophage genes
Peak_138	NCgl1793		hypothetical protein CGP3 region	260	260	0	2.288	1.6	1.487	0	0	1.5	0	0.5	0.8	0.3	0	-0.976	NA	NA	Prophage genes
Peak_139	NCgl1815		hypothetical protein CGP3 region	677	507	0	1.592	1.23	1.106	1.035	1.075	9.2	5.4	4.1	6.8	4.6	3.4	-0.444	-0.236	-0.268	Prophage genes
Peak_140	cg2077	aftC	arabinofuranosyltransferase	367	271	0	3.031	1.913	1.251	0	0	271.9	331.4	130.5	162.6	263.7	113.2	-0.742	-0.329	-0.205	Cell wall/membrane/envelope biogenesis
Peak_141	cg2079	hemQ	putative chlorite dismutase-family protein, conserved	133	13	2.024	18.915	11.295	6.895	1.726	0	177.1	109	460.8	630.7	773.5	1641.3	1.832	2.827	1.833	Inorganic ion transport and metabolism
Peak_141	cg2080		hypothetical protein, conserved	140	67	2.024	18.915	11.295	6.895	1.726	0	692.7	882.1	402.4	448.6	636.8	338.1	-0.627	-0.47	-0.251	Unknown function
Peak_142	cg2085		hypothetical protein, conserved	164	96	0	0	1.519	1.396	0	0	281.8	252.3	351.3	259.5	252.7	257.4	-0.119	0.002	-0.449	Unknown function
Peak_143	cg2085		hypothetical protein, conserved	202	134	0	1.946	1.519	1.396	0	0	281.8	252.3	351.3	259.5	252.7	257.4	-0.119	0.002	-0.449	Unknown function
Peak_144	cg2090	suhB	myo-inositol-1or 4-monophosphatase (EC:3.1.3.25)	129	-129	2.341	265.556	104.291	69.54	1.648	0	166.2	117	181.7	287.2	242.2	164.6	0.789	1.049	-0.142	Cell wall/membrane/envelope biogenesis
Peak_144	cg2091	ppgK	polyphosphate glucokinase (EC:2.7.1.63)	199	199	2.341	265.556	104.291	69.54	1.648	0	472	443.9	878.6	494.4	502.2	499.5	0.067	0.178	-0.815	Carbon source transport and metabolism; Inorganic ion transport and metabolism
Peak_145	cg2121	ptsH	phosphocarrier protein HPr, general component of PTS	25	-70	0	2.087	1.246	0	0	0	2765.7	3056.9	2443.1	3448.2	1299.4	1981.3	0.318	-1.234	-0.302	Carbon source transport and metabolism
Peak_146	cg2155		hypothetical protein, conserved	326	326	0	5.024	2.597	1.869	0	0	464.3	371.5	396.7	644.6	640.5	329.9	0.474	0.786	-0.266	Unknown function
Peak_147	cg2181	oppA	ABC-type peptide transport system, secreted component	274	217	2.183	9.965	7.235	3.943	1.703	0	1304.7	133.3	1967.7	433.8	136.2	1525	-1.589	0.031	-0.368	Transport and metabolism of further metabolites
Peak_148	cg2187		putative Mg-chelatase subunit D	279	279	0	2.123	0	0	0	0	88	55	41.6	36.9	39	40.4	-1.255	-0.496	-0.043	Inorganic ion transport and metabolism
Peak_149	cg2195		putative secreted or membrane protein	284	50	0	2.547	1.511	1.525	0	0	6624.2	8846.7	11679.9	8905.6	11651.9	11955.3	0.427	0.397	0.034	Unknown function
Peak_150	cg2201	chrS (cgtS8)	two component sensor kinase, control of heme homeostasis/export	4	4	0	2.453	1.439	1.014	0	0	36.8	490.1	23.7	11.6	363.7	57.5	-1.666	-0.43	1.278	Signal transduction mechanisms
Peak_150	cg2202	hrtB	ABC-type heme transport system, permease component	107	107	0	2.453	1.439	1.014	0	0	42.7	5528.5	12	4.7	2771.7	240.2	-3.17	-0.996	4.318	Transport and metabolism of further metabolites
Peak_151	cg2208	dxr	1-deoxy-D-xylulose 5-phosphate reductoisomerase (EC:1.1.1.267)	44	44	0	3.219	2.42	1.8	0	0	48.8	32.4	96.3	51.3	58.8	72.1	0.07	0.859	-0.418	Transport and metabolism of further metabolites
Peak_151	cg2211		putative membrane protein	200	121	0	3.219	2.42	1.8	0	0	1747.7	2114.1	2363.5	808.6	1629.5	1453.7	-1.112	-0.376	-0.701	Unknown function
Peak_152	cg2224	xerC	tyrosine recombinase	129	26	2.381	77.819	39.793	20.205	1.815	0	42.7	26.5	31.3	43	42.1	33.3	0.01	0.667	0.09	DNA replication, recombination, repair, and degradation
Peak_153	cg2311		putative SAM-dependent methyltransferase	113	113	0	4.234	2.846	2.082	0	0	99.7	50	135.3	47.2	48.7	163.2	-1.081	-0.037	0.27	General function prediction only
Peak_154	cg2343		putative decarboxylase	422	192	0	6.321	3.762	3.165	0	0	84.4	124.2	79.7	103.6	115.6	54.7	0.294	-0.103	-0.544	General function prediction only
Peak_155	cg2398	plsC	1-acyl-sn-glycerol-3-phosphate acetyltransferase	153	75	0	2.335	1.769	1.419	0	0	441.4	656.1	325.5	243.1	242.3	147.8	-0.861	-1.437	-1.139	Cell wall/membrane/envelope biogenesis
Peak_156	cg2406	ctaE	cytochrome aa3 oxidase, subunit 3	307	307	19.128	105.449	63.227	25.178	13.426	2.335	3935	4547.1	1818	965.4	1446.9	1039.4	-2.027	-1.652	-0.807	Respiration and oxidative phosphorylation
Peak_157	cg2409	ctaC	cytochrome aa3 oxidase, subunit 2	233	47	1.865	22.288	12.059	6.285	2.071	0	2698.8	3552.2	2684.1	1037.3	1403.6	1371.5	-1.379	-1.34	-0.969	Respiration and oxidative phosphorylation
Peak_157	cg2409	ctaC	cytochrome aa3 oxidase, subunit 2	270	84	1.865	22.288	12.059	6.285	2.071	0	2698.8	3552.2	2684.1	1037.3	1403.6	1371.5	-1.379	-1.34	-0.969	Respiration and oxidative phosphorylation
Peak_158	cg2410	ltsA	glutamine-dependent amidotransferase involved in formation of cell wall and L-glutamate biosynthesis (EC:6.3.5.4)	286	199	1.865	22.288	12.059	6.285	2.071	0	153	136.3	203.1	135	142.7	168	-0.18	0.066	-0.274	Amino acid transport and metabolism; Cell wall/membrane/envelope biogenesis
Peak_158	cg2410	ltsA	glutamine-dependent amidotransferase involved in formation of cell wall and L-glutamate biosynthesis (EC:6.3.5.4)	249	162	1.865	22.288	12.059	6.285	2.071	0	153	136.3	203.1	135	142.7	168	-0.18	0.066	-0.274	Amino acid transport and metabolism; Cell wall/membrane/envelope biogenesis
Peak_159	cg2423	lipA	lipoyl synthase/synthetase (EC:2.8.1.-)	127	33	0	3.337	2.267	1.884	0	0	677.5	1675.7	452.8	678.3	1702.6	462.5	0.002	0.023	0.03	Coenzyme transport and metabolism
Peak_160	cg2445	hmuO	heme oxygenase	149	43	0	5.413	2.822	3.135	0	0	185.3	80.4	263.1	8.3	9.6	19.1	-4.483	-3.06	-3.781	Heme homeostasis
Peak_161	cg2445	hmuO	heme oxygenase	625	519	0	3.585	1.712	1.953	0	0	185.3	80.4	263.1	8.3	9.6	19.1	-4.483	-3.06	-3.781	Heme homeostasis
Peak_162	cg2473	acpM	acyl carrier protein ACP	586	586	0	6.604	3.698	2.555	0	0	188.3	140.2	247.5	253	278.1	175.4	0.426	0.988	-0.497	Lipid transport and metabolism
Peak_163	cg2495		hypothetical protein, conserved	43	43	0	6.745	4.325	3.356	0	0	90.2	69.8	104	91	70.3	67.5	0.012	0.01	-0.624	Unknown function
Peak_163	cg2496		putative secreted protein	-1	-56	0	6.745	4.325	3.356	0	0	128.3	109.5	140.6	122.9	145	113.5	-0.062	0.406	-0.309	Unknown function
Peak_164	cg2521	fadD15	long-chain fatty acid CoA ligase (EC:6.2.1.3)	184	-15	0	1.344	1.608	1.48	0	0	284.8	254.5	209.6	250.1	244.5	204.5	-0.187	-0.058	-0.035	Lipid transport and metabolism
Peak_164	cg2523	malQ	4-α-glucanotransferase (EC:2.4.1.25)	84	74	0	1.344	1.608	1.48	0	0	1629.8	1167.4	1339.1	1106	998.8	1039.7	-0.559	-0.225	-0.365	Carbon source transport and metabolism
Peak_165	cg2537	brnQ	branched-chain amino acid uptake carrier, Na+-coupled?	345	235	0	3.88	2.886	1.983	1.514	0	178.7	133.9	150.6	158.3	187	169.8	-0.174	0.481	0.174	Amino acid transport and metabolism
Peak_166	cg2546		putative secondary C4-dicarboxylate transporter, tripartite ATP-independent transporter, TRAP-T-family	183	162	0	8.585	5.258	3.455	1.325	0	5.3	4	12.1	3.2	3.7	16.2	-0.737	-0.119	0.42	Carbon source transport and metabolism
Peak_167	cg2557		putative secondary Na+/bile acid symporter, bile acid:Na+ symporter BASS-family	114	37	0	1.828	1.278	0	0	0	25.4	20.2	114.8	15.5	21.9	125.7	-0.711	0.111	0.131	General function prediction only
Peak_168	cg2625	pcaF	β-ketoadipyl-CoA thiolase (EC:2.3.1.174)	219	219	0	2.005	1.833	1.564	0	0	817	323.1	19.9	207.6	77.2	17.5	-1.976	-2.065	-0.185	Carbon source transport and metabolism
Peak_169	cg2641	benR	transcriptional regulator, LuxR-family	295	229	0	5.649	3.995	3.143	0	0	24	26.5	45.7	22.3	24.3	20.4	-0.108	-0.127	-1.162	Signal transduction mechanisms
Peak_170	cg2675		putative ATPase component of ABC-type transport system, contains duplicated ATPase domains	9	-9	0	9.635	4.663	3.318	0	0	571.8	1357.7	18	859.1	399.3	61	0.587	-1.766	1.764	Transport and metabolism of further metabolites
Peak_171	cg2680	argD2	putative aminotransferase class-III, pyridoxal-phosphate dependent	227	186	0	3.514	2.372	1.876	0	0	163.7	187.2	213.7	111	133.2	175.3	-0.56	-0.491	-0.286	Amino acid transport and metabolism
Peak_172	cg2683		hypothetical protein, conserved	99	72	0	0	0	1.205	1.158	1.051	3.4	3	2.6	2.1	1.9	1.8	-0.719	-0.702	-0.509	Unknown function
Peak_173	cg2685		putative short chain dehydrogenase/reductase	13	-16	2.778	24.021	17.943	9.969	2.817	0	148.4	71.3	80.6	115.3	121.8	129.2	-0.365	0.771	0.682	General function prediction only
Peak_173	cg2686		putative transcriptional regulator, TetR-family	120	120	2.778	24.021	17.943	9.969	2.817	0	369.7	437.3	188.7	427	395.4	128	0.208	-0.145	-0.559	Signal transduction mechanisms
Peak_174	cg2734	pncA	putative nicotinamidase/ pyrazinamidase (EC:3.5.1.19)	31	-5	1.111	0	0	1.03	1.202	1.16	212.4	222.3	240.2	196.2	212.1	166.2	-0.115	-0.068	-0.531	Coenzyme transport and metabolism
Peak_175	cg2761	cpdA	cAMP phosphodiesterase	309	309	0	4.222	3.352	2.136	0	0	102.3	170.8	175.7	92.7	221.3	122.7	-0.143	0.374	-0.519	Signal transduction mechanisms
Peak_176	cg2780	ctaD	cytochrome aa3 oxidase, subunit 1	309	197	3.492	36.297	26.513	13.104	5.043	1.593	3107.7	5452	3251.3	1682.3	2653.4	1786.1	-0.885	-1.039	-0.864	Respiration and oxidative phosphorylation
Peak_177	cg2786	nrdE	ribonucleotide-diphosphate reductase α subunit (EC:1.17.4.1), essential for aerobic growth	31	-31	0	4.351	2.581	2.288	0	0	259.3	313	413	239.1	225.8	407.4	-0.117	-0.471	-0.02	Nucleotide transport and metabolism
Peak_178	cg2812		putative ABC-type transport system, involved in lipoprotein release, ATPase component	47	-117	0	2.359	2.042	1.762	0	0	123.2	500.3	206.7	149.8	417.3	131.5	0.282	-0.262	-0.652	Cell wall/membrane/envelope biogenesis
Peak_179	cg2822		putative sugar phosphate isomerase/epimerase	278	278	1.191	1.215	0	1.228	1.291	0	6.9	4.1	4.7	5.2	2.4	1.8	-0.404	-0.791	-1.401	Nucleotide transport and metabolism
Peak_180	cg2831	ramA	transcriptional regulator, acetate metabolism, LuxR-family	64	-10	0	2.064	1.616	1.457	1.893	0	231.9	249.2	136.6	157.4	183.8	203.5	-0.559	-0.439	0.575	Signal transduction mechanisms
Peak_181	cg2842	phoU	phosphate uptake regulator	65	-65	0	2.524	1.929	1.716	0	0	337.4	364.5	216.2	232.8	358.1	183.3	-0.535	-0.026	-0.238	Inorganic ion transport, metabolism, and storage
Peak_182	cg2944	ispF	2-C-methyl-D-erythritol 2,4-cyclodiphosphate synthase (EC:4.6.1.12)	529	482	0	7.418	4.831	2.731	0	1.469	198.3	136.8	209.3	164.9	178.5	173.2	-0.266	0.384	-0.273	Transport and metabolism of further metabolites
Peak_183	cg2949		putative secreted protein	113	67	1.627	9.552	7.203	4.195	0	0	726.8	1005.1	1597.1	507.1	868.1	963.8	-0.519	-0.212	-0.729	Unknown function
Peak_184	cg2952		putative secreted protein	302	302	0	2.158	1.777	1.64	0	0	648.1	603.4	542	410.3	544.5	462.4	-0.659	-0.148	-0.229	Unknown function
Peak_185	cg2953	vdh	vanillin dehydrogenase (EC:1.2.1.64)	19	-47	0	2.099	0	0	0	0	59.9	30.3	155.4	45.7	50.6	108.5	-0.392	0.739	-0.518	Carbon source transport and metabolism
Peak_186	cg3050		putative acyltransferase	523	523	0	2.005	1.777	0	0	0	301.9	288.8	463	387.4	501.7	393.5	0.36	0.797	-0.235	General function prediction only
Peak_187	cg3054	purT	5-phosphoribosylglycinamide transformylase	254	-32	0	2.276	1.769	1.754	0	0	194.4	198.6	224.2	144.8	140.4	153.8	-0.424	-0.5	-0.543	Nucleotide transport and metabolism
Peak_188	cg3068	fda	fructose-bisphosphate aldolase (EC:4.1.2.13)	6	-38	0	4.175	2.806	2.837	0	0	1017.3	656.7	1791	1350.1	1107.9	1835.1	0.408	0.754	0.035	Central carbon metabolism
Peak_189	cg3069		hypothetical protein, conserved	148	-1	0	4.8	3.127	2.586	0	0	241	221.7	317.2	362.8	317.4	218.3	0.59	0.518	-0.539	Unknown function
Peak_190	cg3100	dnaK	chaperone Dnak, heat shock protein	335	215	0	2.842	2.267	1.899	0	0	153.7	1668.7	949.8	109.1	965.5	1171.5	-0.494	-0.789	0.303	Protein turnover and chaperones
Peak_191	cg3101		putative permease	596	596	0	2.017	2.275	1.686	0	0	393.2	430.1	327.3	106.2	126.7	178.9	-1.888	-1.763	-0.872	General function prediction only
Peak_191	cg3101		putative permease	4	4	0	2.842	2.267	1.899	0	0	393.2	430.1	327.3	106.2	126.7	178.9	-1.888	-1.763	-0.872	General function prediction only
Peak_192	cg3114	cysN	sulfate adenyltransferase subunit 1 (EC:2.7.7.4), loss causes sulfide/cysteine auxotrophy	558	558	0	2.217	2.187	0	0	0	5360.9	5660.6	40.7	3871.6	3522.6	477.9	-0.47	-0.684	3.553	Amino acid transport and metabolism
Peak_193	cg3118	cysI	sulfite reductase hemoprotein, ferredoxin-sulfite reductase (EC:1.8.7.1), loss causes sulfide/cysteine auxotrophy	138	86	0	1.993	1.913	0	0	0	6141.7	6683.3	58	5086.3	4183.2	498.1	-0.272	-0.676	3.102	Heme homeostasis
Peak_193	cg3119	cysJ (fpr2)	sulfite reductase flavoprotein, Ferredoxin-NADP+ reductase (EC:1.18.1.2)	245	139	0	1.993	1.913	0	0	0	6749.5	6238.2	39.4	5613.2	4179.1	453.8	-0.266	-0.578	3.526	Amino acid transport and metabolism; Inorganic ion transport, metabolism, and storage
Peak_194	cg3127	tctC	citrate uptake transporter, substrate binding protein	64	-162	0	1.863	2.13	1.77	0	1.121	7.6	9.5	27.8	8.6	8.8	14.7	0.182	-0.12	-0.916	Carbon source transport and metabolism
Peak_195	NCgl2748		transposase	601	601	0	2.382	2.331	1.998	1.481	0	15.1	15	15.9	24.2	20.6	12.2	0.68	0.462	-0.387	DNA replication, recombination, repair, and degradation
Peak_196	cg3156	htaD	secreted heme transport-associated protein	165	-108	2.302	14.481	10.708	5.98	1.948	0	6.6	1	50.9	2.8	0.8	24.1	-1.238	-0.283	-1.081	Heme homeostasis
Peak_197	cg3173		hypothetical protein, conserved	24	24	0	0	2.09	1.648	0	0	335.5	210.7	320.6	253.5	217.7	279.7	-0.404	0.047	-0.197	Unknown function
Peak_198	cg3175		putative membrane protein	231	231	0	3.172	2.613	2.365	0	0	63.4	46.9	74.8	59.1	68.7	63	-0.103	0.552	-0.246	Unknown function
Peak_199	cg3194		putative membrane-associated PA-phosphatase related phosphoesterase	273	273	0	4.363	4.052	2.708	0	0	22.4	7.9	43.1	16.4	11	28.6	-0.446	0.476	-0.592	Cell wall/membrane/envelope biogenesis
Peak_199	cg3195		putative flavin-containing monooxygenase FMO	108	-133	0	4.363	4.052	2.708	0	0	54.8	24	3057.3	93.5	15.3	617.3	0.771	-0.648	-2.308	General function prediction only
Peak_200	cg3199		putative hydrolase of the HAD superfamily	181	181	0	3.408	3.722	2.387	0	0	51.3	29.5	81.5	33.6	43.5	69.9	-0.61	0.56	-0.221	General function prediction only
Peak_201	cg3226		L-lactate permease, operon with lldD, MFS-type	606	533	0	3.384	3.561	2.174	0	0	2579.1	569.4	83.9	1161.8	178.5	151.9	-1.15	-1.674	0.856	Carbon source transport and metabolism
Peak_202	cg3247	hrrA (cgtR11)	two component response regulator, control of heme homeostasis	107	25	0	3.656	3.417	2.052	0	0	82.1	52.6	226.1	0	0	0	NA	-11.776	-12.295	Signal transduction mechanisms
Peak_203	NCgl2861		hypothetical protein	44	44	0	2.724	2.363	1.754	0	0	779.6	978.2	23.3	474.2	440.8	20.7	-0.717	-1.15	-0.17	Unknown function
Peak_204	cg3317		putative membrane protein	3	-3	0	4.104	3.392	2.738	0	0	136.9	212.9	224.2	221.8	340.1	368.3	0.696	0.676	0.716	Unknown function
Peak_205	cg3322		putative secreted membrane-fusion protein	199	79	0	4.234	4.454	3.219	1.659	0	19.4	85.8	57.8	18.4	167.2	72.3	-0.076	0.962	0.325	Unknown function
Peak_205	cg3323	ino1	D-myo-inositol-1-phosphate synthase	167	-46	0	4.234	4.454	3.219	1.659	0	449.9	218.3	1284.7	302.3	712.6	1928.5	-0.574	1.707	0.586	Cell wall/membrane/envelope biogenesis
Peak_206	cg3332	qor3	putative NADPH:quinone oxidoreductase (EC:1.6.5.5)	9	-9	0	1.899	1.728	0	0	0	76.4	107.1	188	107.2	182.5	108.7	0.49	0.769	-0.791	Respiration and oxidative phosphorylation
Peak_207	cg3336	gntK	putative gluconate kinase (EC:2.7.1.12)	67	-103	0	2.017	1.576	1.64	0	0	69.1	78.2	47.7	58.7	64.5	40.7	-0.235	-0.278	-0.229	Central carbon metabolism
Peak_208	cg3400	thiD2	putative phosphomethylpyrimidine kinase, putative pseudogene, C-terminal fragment	242	242	0	3.278	2.725	2.616	0	0	6.3	2.9	3.9	4.9	2	2.1	-0.358	-0.546	-0.912	Coenzyme transport and metabolism
Peak_208	cg3402		putative copper chaperone or Hg2+ permease, MerTP-family	9	-41	0	3.278	2.725	2.616	0	0	1464.6	2591	28.3	1863.5	1236	24.2	0.347	-1.068	-0.225	Inorganic ion transport, metabolism, and storage
