# Supplementary material for: HrrSA orchestrates a systemic response to heme and determines prioritization of terminal cytochrome oxidase expression
Source: Nucleic Acids Res. 2020 May 26;48(12):6547–62. doi: 10.1093/nar/gkaa415 (PMC7337898; doi:10.1093/nar/gkaa415)
Supplement: gkaa415_Supplemental_Files [file gkaa415_supplemental_files.zip › Table_S4.xlsx]

## Sheet: hrra.rnaseq_table
Table S4: Filtered dataset of time resolved transcriptome analysis of C. glutamicum wild type and ΔhrrA with genes showing at least two-fold alteration in gene expression. Wild type cells and a ΔhrrA strain were cultivated in CGXII minimal medium supplemented with 2% (w/v) glucose and 4 µM hemin and harvested 0 h, 0.5 h and 4 h after hemin addition. Column A and B show the gene locus (ID) and gen…
Gene ID	Gene name	Annotation	mRNA wt T=0h	mRNA wt T=30m	mRNA wt T=4h	mRNA DhrrA T=0h	mRNA DhrrA T=30m	mRNA DhrrA T=4h	Log2 DhrrA/WT T=0h	Log2 DhrrA/WT T=30m	Log2 DhrrA/WT T=4h	Predicted function
cg0012	ssuR	sulphonate sulphur utilization transcriptional regulator SsuR, activator of sulfonateester utilization, ROK-family, loss causes inability to utilize alkylsulfonates	783.2	319.1	5.9	160.5	103.2	20.4	-2.287	-1.628	1.798	Signal transduction mechanisms
cg0048	ppiA	peptidyl-prolyl cis-trans isomerase, cytosolic (EC:5.2.1.8)	1001.6	1030.6	3066.2	1738.1	2144.8	2470.8	0.795	1.057	-0.311	Protein turnover and chaperones
cg0061	rodA	putative FTSW/RODA/SPOVE-family cell cycle protein	146.9	344	222.8	169.4	166.3	155.6	0.206	-1.048	-0.518	Cell division, chromosome partitioning
cg0082		putative voltage gated chloride channel, CIC-family	126.4	43.4	39.9	52	43	38.2	-1.28	-0.014	-0.061	Inorganic ion transport, metabolism, and storage
cg0095	bioB	biotin synthase (EC:2.8.1.6)	27.3	10.6	90.2	22	22	59.8	-0.31	1.055	-0.593	Coenzyme transport and metabolism
cg0103	crnT	creatinine transporter	46.6	2.5	3.8	7.2	5.2	2	-2.685	1.073	-0.939	Amino acid transport and metabolism
cg0104	codA	creatinine deaminase	206.2	31.7	37.2	60.9	68.5	22.4	-1.76	1.112	-0.731	Amino acid transport and metabolism
cg0105		hypothetical protein	84	43.5	154.9	76.6	111.7	93.1	-0.133	1.359	-0.734	Unknown function
cg0113	ureA	urease γ subunit (EC:3.5.1.5)	408.2	163.9	118.3	165.2	216.3	93.4	-1.305	0.4	-0.341	Transport and metabolism of further metabolites
cg0114	ureB	urease β subunit (EC:3.5.1.5)	237.8	87.4	59.6	108.2	130.9	58.5	-1.136	0.583	-0.028	Transport and metabolism of further metabolites
cg0115	ureC	urease α subunit (EC:3.5.1.5)	396.8	112.5	71.1	135	115.1	69	-1.556	0.033	-0.042	Transport and metabolism of further metabolites
cg0116	ureE	urease accessory protein 1	265.7	79.6	63	128.8	75	56.4	-1.045	-0.086	-0.161	Transport and metabolism of further metabolites
cg0133	abgT	p-aminobenzoyl-glutamate transporter	83.4	43.5	236.9	41.6	29.6	121.2	-1.004	-0.552	-0.966	Amino acid transport and metabolism
cg0141		putative glyoxalase/bleomycin resistance protein/dioxygenase	127.5	119.2	222.2	259	217.3	111.6	1.022	0.866	-0.994	General function prediction only
cg0156	cysR	transcriptional activator of assimilatory sulfate reduction, ROK-family, controls sulphide production in response to acceptor availability	549.9	496.7	55	283.2	329.1	171.9	-0.957	-0.594	1.644	Signal transduction mechanisms
cg0160		hypothetical protein	7.8	2	3.6	2.4	0.6	18.7	-1.717	-1.703	2.363	Unknown function
cg0161		putative membrane protein	494.5	397.9	287.3	80.6	88.9	133.9	-2.616	-2.162	-1.101	Unknown function
cg0162		putative membrane spanning protein	306.1	327.4	201.3	66.6	50.4	99.2	-2.2	-2.7	-1.021	Unknown function
cg0163		putative N-acetylglucosaminyltransferase	165.9	302.2	181.6	56.6	50.7	87.6	-1.552	-2.575	-1.051	General function prediction only
cg0165		putative ABC-2-type transporter	31.6	114.3	88.2	26	26.2	43.6	-0.285	-2.128	-1.016	General function prediction only
cg0175		putative secreted protein, signal peptide	125.2	105.9	37.9	40.2	136.4	76.6	-1.64	0.364	1.015	Unknown function
cg0228	hkm	putative sensor histidine kinase fragment of two-component system, putative pseudogene	33.7	57.1	323	63.8	51	79	0.921	-0.162	-2.032	Post-translational modification; Signal transduction mechanisms
cg0229	gltB	glutamine 2-oxoglutarate aminotransferase NADPH large subunit, also glutamate synthase (EC:1.4.1.13)	946.6	286.2	8.7	251.4	210.9	8.3	-1.913	-0.44	-0.07	Amino acid transport and metabolism
cg0230	gltD	glutamine 2-oxoglutarate aminotransferase NADPH small subunit, also glutamate synthase (EC:1.4.1.13)	57	427.7	8.4	147.6	96.4	6.4	1.374	-2.149	-0.393	Amino acid transport and metabolism
cg0252		putative membrane protein	32.9	7.4	20.5	8.5	5.2	15.3	-1.958	-0.518	-0.427	Unknown function
cg0256		putative protein, conserved	42.1	5.4	39.3	9.4	0.3	20.8	-2.167	-4.098	-0.922	Unknown function
cg0277	dccT (dcsT)	dicarboxylate uptake system for succinate, fumarate or L-malate, DASS-family	53.5	58.8	97.6	34.8	120.9	165.1	-0.621	1.041	0.759	Carbon source transport and metabolism
cg0286		putative membrane protein, conserved	47.3	29.2	137.9	53.7	71.6	158	0.183	1.293	0.196	Unknown function
cg0309	sigC	RNA polymerase σ factor, ECF-family, control of branched quinol oxidation pathway	39.1	29.2	83.7	79.7	131.6	124	1.027	2.172	0.566	Transcription including sigma factors, RNA processing and modification
cg0310	katA	catalase (EC:1.11.1.6)	1980	5988.3	1699.9	1847.3	3600.9	734.7	-0.1	-0.734	-1.21	Inorganic ion transport, metabolism, and storage
cg0314	brnF	branched chain amino acid exporter Ile, Leu, Val, Met, large subunit	37.5	47.5	14.2	29.1	19.8	6.9	-0.365	-1.259	-1.044	Amino acid transport and metabolism
cg0315	brnE	branched chain amino acid exporter Ile, Leu, Val, Met, small subunit	50.5	39.6	16.2	34.2	19.4	11	-0.563	-1.028	-0.555	Amino acid transport and metabolism
cg0318	arsC1 (arsB2)	arsenite permease, arsenical resistance-3 (ACR3)-family	39.6	90.2	19.4	29.6	32.9	15.2	-0.422	-1.455	-0.352	Inorganic ion transport, metabolism, and storage
cg0319	arsC2 (arsX)	arsenate reductase, arsenical pump modifier (EC:1.20.4.1)	86.2	116.4	34.9	77.2	50.3	25.5	-0.16	-1.209	-0.454	Inorganic ion transport, metabolism, and storage
cg0321	mrpG1 (mnhG)	subunit 6 of Na+K+/H+ antiporter Mrp1	16.4	44.2	93.3	49.3	50.2	120.2	1.591	0.182	0.365	Inorganic ion transport, metabolism, and storage
cg0322	mrpF1 (mnhF)	subunit 5 of Na+K+/H+ antiporter Mrp1	25	66.8	156.8	74.7	66.9	162.1	1.578	0.002	0.048	Inorganic ion transport, metabolism, and storage
cg0323	mrpE1 (mnhE)	subunit 4 of Na+K+/H+ antiporter Mrp1	23.2	61.6	127.4	60	69.3	141	1.37	0.169	0.146	Inorganic ion transport, metabolism, and storage
cg0324	mrpD1 (mnhD)	subunit 3 of Na+K+/H+ antiporter Mrp1	25.1	50.2	76.5	51.9	62.6	84.5	1.047	0.317	0.143	Inorganic ion transport, metabolism, and storage
cg0366		putative membrane protein, conserved	4.8	4.4	12.1	6.8	10.5	8.9	0.49	1.262	-0.456	Unknown function
cg0405		putative secreted siderophore-binding lipoprotein of ABC-type ironIII dicitrate transporter	28.5	8.7	62.4	9.7	4.9	253.2	-1.553	-0.829	2.02	Inorganic ion transport, metabolism, and storage
cg0411		putative membrane protein	161.6	77.2	35.2	65.7	87.4	36.2	-1.299	0.179	0.041	Unknown function
cg0412		putative membrane protein	56.3	42.7	64.2	110	94.1	48.6	0.966	1.141	-0.403	Unknown function
cg0413	cmt1	trehalose corynomycolyl transferase (EC:2.3.1.122), cop1, cmt1, and cmt2 can replace each other in the synthesis	1302.9	847.2	1344	1960.9	2029.9	1157	0.59	1.261	-0.216	Cell wall/membrane/envelope biogenesis
cg0420		putative glycosyltransferase, horizontally transferred	192.3	99.2	161.1	50.3	62	41.3	-1.934	-0.68	-1.965	General function prediction only
cg0421	wzx	putative translocase involved in export of a cell surface polysaccaride, horizontally transferred	69.7	36.7	60.2	20.7	14.8	14.4	-1.751	-1.313	-2.065	Cell wall/membrane/envelope biogenesis
cg0445	sdhC sdhCD	succinate:menaquinone oxidoreductase, cytochrome b subunit	1917.1	2911	2339.4	392.3	884.6	760.6	-2.289	-1.718	-1.621	Central carbon metabolism; Anaerobic metabolism; Respiration and oxidative phosphorylation
cg0446	sdhA	succinate:menaquinone oxidoreductase, flavoprotein subunit	1156.2	2662.4	2224.9	278.2	768.3	774.9	-2.055	-1.793	-1.522	Central carbon metabolism; Anaerobic metabolism; Respiration and oxidative phosphorylation
cg0447	sdhB	succinate:menaquinone oxidoreductase, iron-sulfur protein subunit	458.1	2731.7	2527.3	229.8	798.8	839.3	-0.995	-1.774	-1.59	Central carbon metabolism; Anaerobic metabolism; Respiration and oxidative phosphorylation
cg4001		hypothetical protein	8.1	16	27.7	7.7	9.1	8.1	-0.076	-0.822	-1.774	Unknown function
cg0455		putative permease, major facilitator superfamily	634.7	578.7	24.9	364.1	261.3	24.2	-0.802	-1.147	-0.04	General function prediction only
cg0456		putative permease, major facilitator superfamily	276.6	580.5	17.8	320	253.6	19.4	0.21	-1.195	0.121	General function prediction only
cg0463	csoR	transcriptional repressor during copper starvation	537.5	3066.3	45.3	705.1	926.5	39.9	0.391	-1.727	-0.186	Signal transduction mechanisms; Inorganic ion transport, metabolism, and storage
cg0464	copA (ctpA, ctpV)	copper-transporting P-type ATPase (EC:3.6.3.4)	1863.7	4490.5	27	1442.6	1033.9	30.1	-0.369	-2.119	0.154	Inorganic ion transport, metabolism, and storage
cg0466	htaA	secreted heme transport-associated protein	19.4	8.6	77.7	3	3	72.5	-2.687	-1.535	-0.1	Transport and metabolism of further metabolites
cg0469	hmuV	hemin transport system, ATP-binding protein	40.2	11	43.2	7.8	8.4	47.9	-2.368	-0.392	0.149	Transport and metabolism of further metabolites
cg0470	htaB	secreted heme transport-associated protein	194.2	13.1	45.2	172.9	10	575.5	-0.168	-0.38	3.67	Transport and metabolism of further metabolites
cg0471	htaC	secreted heme transport-associated protein	105.1	7.8	24.9	91.8	8	309.7	-0.196	0.029	3.635	Transport and metabolism of further metabolites
cg0483	senX3 (cgtS4)	two component sensor kinase	366.4	198.2	485.9	477.1	534.6	433.4	0.381	1.432	-0.165	Post-translational modification; Signal transduction mechanisms
cg0486		putative ABC transporter integral membrane protein	38.7	35.5	56.8	78.3	149.1	37.2	1.018	2.069	-0.61	General function prediction only
cg0488	ppx1	exopolyphosphatase, Ppx/GppA-family (EC:3.6.1.11)	307.9	233.9	376.8	318.9	506.8	401.9	0.051	1.115	0.093	Inorganic ion transport, metabolism, and storage
cg0497	hemA	glutamyl-tRNA reductase, involved in heme biosynthesis	115.4	487.8	136.3	636.4	765.8	274.8	2.463	0.651	1.012	Transport and metabolism of further metabolites
cg0498	hemC	porphobilinogen deaminase, involved in heme biosynthesis	248.3	540.8	266.8	727	908	455.5	1.55	0.748	0.771	Transport and metabolism of further metabolites
NCgl0404		hypothetical protein	121.4	113.8	159.4	225.1	173.1	74.5	0.891	0.605	-1.097	Unknown function
cg0516	hemE	uroporphyrinogen decarboxylase (EC:4.1.1.37), involved in heme biosynthesis	56.8	34.8	52.6	281.2	277.5	249.6	2.308	2.997	2.246	Transport and metabolism of further metabolites
cg0517	hemY	protoporphyrinogen oxidase (EC:1.3.3.4), involved in heme biosynthesis	65.7	37.6	96.6	215.2	258.1	297	1.711	2.778	1.62	Transport and metabolism of further metabolites
cg0532		putative glycosyltransferase	74.7	63.8	108.2	136.8	193.4	57.7	0.873	1.601	-0.906	General function prediction only
cg0543		hypothetical protein	116.9	70.5	149.9	111.1	76.6	68.2	-0.073	0.119	-1.136	Unknown function
cg0557		putative monooxygenase, FAD-binding	24.4	25	28.3	33.8	55.8	42.7	0.472	1.158	0.595	General function prediction only
cg0563	rplK	50S ribosomal protein L11	849.9	518.3	2649.4	1236.8	1261.2	3429.7	0.541	1.283	0.372	Translation, ribosomal structure and biogenesis
cg0564	rplA	50S ribosomal protein L1	846.7	427	2206.1	897.2	970.1	3092.7	0.084	1.184	0.487	Translation, ribosomal structure and biogenesis
cg0569		putative Cd2+/cation-transporting P-type ATPase (EC:3.6.3.3), maybe involved in folate or lipopolysaccharide biosynthesis, Starch and sucrose metabolism	487.8	1313.3	19.9	1246.1	1481.8	9.6	1.353	0.174	-1.05	Carbon source transport and metabolism; Inorganic ion transport, metabolism, and storage
cg0570		putative dehydrogenase	230.7	561.8	61.3	537.4	674.3	68	1.22	0.263	0.149	General function prediction only
cg0571		hypothetical protein	129.9	127.5	122.3	136.3	271.2	119.2	0.069	1.089	-0.036	Unknown function
cg0572	rplJ	50S ribosomal protein L10	1744	2136.6	9289.1	7326.9	6513	11251.4	2.071	1.608	0.276	Translation, ribosomal structure and biogenesis
cg0573	rplL	50S ribosomal protein L7/L12	1069.9	1217.1	5722.1	4328.7	3790	7613.2	2.016	1.639	0.412	Translation, ribosomal structure and biogenesis
cg0589		putative siderophore ABC transporter, ATP-binding protein	16.8	2.1	25.5	4.2	2.2	99.7	-1.993	0.068	1.966	Inorganic ion transport, metabolism, and storage; Transport and metabolism of further metabolites
cg0590		putative siderophore ABC transporter, permease protein	11.4	3.7	35.1	6.5	2.5	120.2	-0.812	-0.598	1.777	Inorganic ion transport, metabolism, and storage; Transport and metabolism of further metabolites
cg0591		putative siderophore ABC transporter, permease protein	6.8	4.3	45.9	5.3	2.5	132.8	-0.366	-0.808	1.533	Inorganic ion transport, metabolism, and storage; Transport and metabolism of further metabolites
cg0606		putative membrane protein	42.6	60.3	92.8	138.5	231.6	46.7	1.7	1.941	-0.99	Unknown function
cg0607		putative secreted protein	31.8	44.6	140	264.8	537.2	58.9	3.058	3.589	-1.25	Unknown function
cg0620		putative secreted protein	147.6	172.7	632.1	204	400.5	609.6	0.467	1.214	-0.052	Unknown function
cg0622	cbrU	putative cobalamin ECF transporter, duplicated ATPase component SCO2324 of energizing module	68.1	27.4	102.8	47.3	64.6	161.7	-0.524	1.235	0.653	Coenzyme transport and metabolism
cg0628	rpsH	30S ribosomal protein S8	2568.4	1732.3	6136.7	4034.3	4616.2	7724.1	0.651	1.414	0.332	Translation, ribosomal structure and biogenesis
cg0629	rplF	50S ribosomal protein L6	2117	1307.6	5556.9	3473.1	4249.7	7526.6	0.714	1.7	0.438	Translation, ribosomal structure and biogenesis
cg0630	rplR	50S ribosomal protein L18	1311.6	798	3689.9	2113.2	2820	4967.9	0.688	1.821	0.429	Translation, ribosomal structure and biogenesis
cg0631	rpsE	30S ribosomal protein S5	1484.5	853	4266.2	2353.8	3238.3	5885.1	0.665	1.925	0.464	Translation, ribosomal structure and biogenesis
cg0632	rpmD	50S ribosomal protein L30	2265.2	1181.9	5881.7	3570.7	4195.8	8028.3	0.657	1.828	0.449	Translation, ribosomal structure and biogenesis
cg0634	rplO	50S ribosomal protein L15	869.3	621.5	3213.3	1840.2	2302.6	4427.4	1.082	1.89	0.462	Translation, ribosomal structure and biogenesis
cg0635	creA	putative NAD+-dependent 4-hydroxybenzaldehyd dehydrogenase subunit (EC: 1.2.1.64), (N. Kallscheuer: why only 107 aa; too short)	48.5	32.8	6.7	18.9	12.7	5.4	-1.361	-1.373	-0.313	General function prediction only
cg0657	truA	tRNA pseudouridine synthase A (EC:4.2.1.70)	44.1	13.4	75.3	34.3	30.9	83.1	-0.363	1.205	0.143	Transcription including sigma factors, RNA processing and modification
cg0676		hypothetical protein, conserved	29.7	17.3	19.7	12.8	7.9	17.5	-1.208	-1.136	-0.176	Unknown function
cg0679		hypothetical protein, conserved	18.1	1.4	14.2	7.2	1.1	1.7	-1.326	-0.276	-3.038	Unknown function
cg0683		putative permease	873.3	449.8	145.3	850.1	218	148.4	-0.039	-1.045	0.031	General function prediction only
cg0689		hypothetical protein	14.5	10.8	46.9	19.1	24.3	48.9	0.393	1.163	0.059	Unknown function
cg0696	sigD	RNA polymerase σ70 factor, ECF-family	474.7	353.3	650.4	1464.7	1373.6	439.1	1.625	1.959	-0.567	Transcription including sigma factors, RNA processing and modification
cg0697		hypothetical protein, conserved	624	577.7	1464	4026	4062.6	899	2.69	2.814	-0.703	Unknown function
cg0701		putative drug/metabolite transporter DMT superfamily	112.5	43.6	5	21.6	26.9	3.1	-2.383	-0.697	-0.659	Amino acid transport and metabolism
cg0715		putative secreted protein	627.7	303.3	163.6	252.9	249.1	226.4	-1.312	-0.284	0.469	Unknown function
cg0737	metQ	high affinity ABC-type methionine transporter,substrate-binding lipoprotein (TC 3.A.1.24.1)	3127	4370	209.9	3547.8	3631.3	926.4	0.182	-0.267	2.142	Amino acid transport and metabolism
cg0747		putative cytidine and deoxycytidylate deaminase, conserved	805.2	520.8	176.9	346.7	276.6	139.3	-1.216	-0.913	-0.345	Nucleotide transport and metabolism
cg0748		putative ABC-type putative iron-siderophore transporter, substrate-binding lipoprotein	109.8	36.7	43.3	34.7	22.5	116.4	-1.662	-0.705	1.427	Inorganic ion transport, metabolism, and storage; Transport and metabolism of further metabolites
cg0750	folD	methylenetetrahydrofolate dehydrogenase, NADP+/methenyltetrahydrofolate cyclohydrolase (EC:3.5.4.9;1.5.1.5), can be replaced by fhs	356.5	272.2	462.4	448.6	565	518.6	0.331	1.053	0.166	Coenzyme transport and metabolism
cg0751		putative membrane protein	182.9	111.9	238.2	219	266.9	279.4	0.26	1.254	0.23	Unknown function
cg0754	metA (metX)	homoserine O-acetyltransferase EC:2.3.1.31, loss causes methionine auxotrophy	946.8	846.5	62.8	576.4	594.3	145.2	-0.716	-0.51	1.21	Amino acid transport and metabolism
cg0755	metY	O-acetylhomoserine sulfhydrylase EC:2.5.1.49, loss causes methionine auxotrophy	3615.4	2977	54.7	2088.5	1365.4	304.6	-0.792	-1.125	2.477	Amino acid transport and metabolism
cg0760	prpB2	2-methylisocitrate lyase, involved in propionate catabolism EC:4.1.3.30	5.5	2.1	240.3	6.1	1.8	635.5	0.149	-0.204	1.403	Carbon source transport and metabolism
cg0762	prpC2	2-methylcitrate synthase, involved in propionate catabolism EC:2.3.3.5,2.3.3.1	7.6	2.9	356.6	11.9	3.2	1023.2	0.656	0.143	1.521	Carbon source transport and metabolism
cg0767		putative cytoplasmic siderophore-interacting protein	98.8	3	34	12.2	3.1	139.8	-3.011	0.041	2.04	Inorganic ion transport, metabolism, and storage; Transport and metabolism of further metabolites
cg0768		putative iron-siderophore ABC transporter, ATP-binding protein	49.3	2.3	40.6	5.2	2.5	166.6	-3.242	0.093	2.036	Inorganic ion transport, metabolism, and storage; Transport and metabolism of further metabolites
cg0769		putative iron-siderophore ABC transporter, permease subunit	18	5.5	38.6	6.9	3.7	171.5	-1.38	-0.582	2.151	Inorganic ion transport, metabolism, and storage; Transport and metabolism of further metabolites
cg0770		putative iron-siderophore ABC transporter, permease subunit	17.1	6.5	66.1	8.6	4.9	262.4	-0.988	-0.423	1.989	Inorganic ion transport, metabolism, and storage; Transport and metabolism of further metabolites
cg0771	irp1	putative iron-siderophore ABC transporter, secreted siderophore-binding lipoprotein	21.6	9.7	139.5	12	7.2	508.2	-0.855	-0.442	1.865	Inorganic ion transport, metabolism, and storage; Transport and metabolism of further metabolites
cg0773		putative exodeoxyribonuclease (EC:3.1.11.2)	223.4	183.4	259.4	198.1	448	317	-0.173	1.288	0.289	DNA replication, recombination, repair, and degradation
cg0774		putative membrane protein	120.8	85.5	133	103.1	223.9	182.7	-0.229	1.389	0.458	Unknown function
cg0776		putative ABC-type iron-siderophore transporter, substrate-binding lipoprotein	16.5	3.5	25.7	31.2	50.3	180.6	0.918	3.838	2.811	Inorganic ion transport, metabolism, and storage; Transport and metabolism of further metabolites
cg0777		putative ABC-type iron-siderophore transporter, ATPase subunit	4.5	2.1	12.7	14	24.9	81.3	1.652	3.559	2.681	Inorganic ion transport, metabolism, and storage; Transport and metabolism of further metabolites
cg0780		putative membrane protein, ribonuclease BN-like-family	459.5	359.3	184	211	218.1	149.2	-1.123	-0.72	-0.302	General function prediction only
cg0781		putative membrane protein	1128.9	2254.2	500.1	513.3	1168.4	443.9	-1.137	-0.948	-0.172	Unknown function
cg0792		putative thioredoxin domain-containing protein	35.9	8.4	10.3	14.8	7.2	11	-1.282	-0.211	0.098	Unknown function
cg0793		putative secreted protein	321.7	183.1	246.2	141.7	83.5	153.9	-1.183	-1.133	-0.678	Unknown function
cg0796	prpD1	2-methylcitrate dehydratase	51.7	74.9	80.3	54.3	65.5	27.4	0.072	-0.192	-1.553	Carbon source transport and metabolism
cg0797	prpB1	2-methylisocitrate lyase	66.9	95.8	90	66.7	71.6	30.1	-0.003	-0.421	-1.582	Carbon source transport and metabolism
cg0798	prpC1	2-methylcitrate synthase	180.5	210.4	147.4	147.5	124.6	44.1	-0.291	-0.756	-1.74	Carbon source transport and metabolism
cg0807		hypothetical protein, conserved	299	202.1	338.1	456.8	446.3	303.3	0.612	1.143	-0.157	Unknown function
cg0812	dtsR1 (accD1)	acetyl/propionyl-CoA carboxylase, β chain (EC:6.4.1.2,6.4.1.3) mycolic acid biosythesis	527.6	537.4	1455.6	1564.5	548.7	1258.7	1.568	0.03	-0.21	Cell wall/membrane/envelope biogenesis
cg0814	birA	biotin-protein ligase	58.7	52.8	173.6	89.1	106.5	89.3	0.602	1.013	-0.96	Coenzyme transport and metabolism
cg0825	fabG	3-ketoacyl-acyl-carrier-protein reductase	622.7	330.9	541	612.9	386.9	214	-0.023	0.226	-1.338	Lipid transport and metabolism
cg0898	pdxS	pyridoxal 5-phosphate PLP synthase subunit	701.1	228.4	772.2	517.3	111.3	907.8	-0.439	-1.037	0.233	Coenzyme transport and metabolism
cg0918		putative uroporphyrin-III C-methyltransferase	147.5	88.7	139.8	150.4	216	169.6	0.028	1.284	0.279	Transport and metabolism of further metabolites
cg0921		putative cytoplasmic siderophore-interacting protein	25.7	6.8	29.2	8.2	4	83.6	-1.654	-0.778	1.519	Inorganic ion transport, metabolism, and storage; Transport and metabolism of further metabolites
cg0922		putative secreted siderophore-binding lipoprotein	35.6	16.4	43.8	13.6	5.2	106.2	-1.388	-1.651	1.278	Inorganic ion transport, metabolism, and storage; Transport and metabolism of further metabolites
cg0923		putative membrane protein	440.6	466.9	147.2	134.2	124	92.2	-1.715	-1.913	-0.675	Unknown function
cg0924		putative ABC-type putative iron-siderophore transporter, substrate-binding lipoprotein	40.8	24.4	798.4	24.8	24.7	2850.5	-0.719	0.018	1.836	Inorganic ion transport, metabolism, and storage; Transport and metabolism of further metabolites
cg0926		putative putative iron-siderophore transporter, permease subunit	140.1	27.1	228.7	27	12.8	718.5	-2.378	-1.077	1.651	Inorganic ion transport, metabolism, and storage; Transport and metabolism of further metabolites
cg0927		putative ABC-type putative iron-siderophore transporter, permease subunit	415.1	29.5	215.7	52.6	13.6	644.6	-2.981	-1.118	1.58	Inorganic ion transport, metabolism, and storage; Transport and metabolism of further metabolites
cg0928		putative ABC-type putative iron-siderophore transporter, ATPase subunit	852.2	43.5	237.5	126.7	23	785.6	-2.749	-0.918	1.726	Inorganic ion transport, metabolism, and storage; Transport and metabolism of further metabolites
cg0936	rpf1	resuscitation promoting factor	844.4	822.6	4163	2654.1	915.1	2643.6	1.652	0.154	-0.655	Cell wall/membrane/envelope biogenesis
cg0951	accD3	acetyl-coenzyme A carboxylase carboxyl transferase (EC:6.4.1.2)	508	728	395.4	134.3	156.3	119.4	-1.92	-2.22	-1.727	Lipid transport and metabolism
cg0957	fas-IB	fatty acid synthase, Fas-I-type, non-essential (EC:2.3.1.85)	181.8	209.8	991.5	540.5	244.5	872.9	1.572	0.221	-0.184	Lipid transport and metabolism
cg0961		putative homoserine O-acetyltransferase	175	74.7	415.4	251.6	57.8	155.7	0.524	-0.37	-1.416	Amino acid transport and metabolism
cg0971		putative membrane protein	23.1	9.1	15.3	16.1	22.5	11.1	-0.518	1.306	-0.459	Unknown function
cg0983	purN	phosphoribosylglycinamide formyltransferase (EC:2.1.2.2), essential	314.3	231.6	477.8	395.6	479.1	564.5	0.332	1.049	0.241	Nucleotide transport and metabolism
cg0998	pepD	putative trypsin-like serine protease PepD, EC:3.4.21.	415.5	1150.9	243.3	1141	1524.1	120.4	1.458	0.405	-1.015	Protein turnover and chaperones
cg1016	betP	glycine βine transporter, deletion mutant sensitive to osmotic stress	916	567	414.4	450	520.3	767.5	-1.026	-0.124	0.889	Transport and metabolism of further metabolites
cg1037	rpf2	resuscitation promoting factor, secreted protein	267.6	364.7	968.9	934.1	521.7	681.6	1.803	0.516	-0.507	Cell wall/membrane/envelope biogenesis
cg1044		hypothetical protein, conserved	272.8	189.1	678.3	468.8	436.8	465.6	0.781	1.208	-0.543	Unknown function
cg1050		putative membrane protein	49.5	26.5	90.1	102.2	119.1	170.4	1.044	2.166	0.919	Unknown function
cg1051		hypothetical protein	25.8	28.8	68.1	49.4	69.8	63	0.935	1.276	-0.112	Unknown function
cg1056		putative membrane protein	144.6	79.8	136.1	258.2	260	97.6	0.837	1.704	-0.479	Unknown function
cg1061	urtA	ABC-type urea uptake system, substrate binding protein	86.9	9.1	3.2	8	21.7	2.7	-3.446	1.251	-0.238	Transport and metabolism of further metabolites
cg1062	urtB	ABC-type urea uptake system, permease subunit	65.6	10.4	6.2	15.2	14.8	4.5	-2.109	0.505	-0.465	Transport and metabolism of further metabolites
cg1064	urtC	ABC-type urea uptake system, permease subunit	41.8	5.7	2.8	11.6	5.9	2.3	-1.844	0.053	-0.308	Transport and metabolism of further metabolites
cg1069	gapB (gapX)	glyceraldehyde-3-phosphate dehydrogenase gluconeogenesis	75.8	96.1	538.2	89.4	304.8	503.9	0.239	1.665	-0.095	Central carbon metabolism
cg1073		putative lactoylglutathione lyase	191.3	188.1	100.5	157.8	131.1	42.4	-0.277	-0.521	-1.245	Transport and metabolism of further metabolites
cg1077		putative permease of the major facilitator superfamily	4.4	2.8	7.2	23	25.6	21.1	2.372	3.214	1.541	General function prediction only
cg1080		putative multicopper oxidase	26.9	12.1	52.1	130.4	206.2	200.5	2.275	4.096	1.945	General function prediction only
cg1081		putative ABC-type multidrug transport system, ATPase component	37.8	7.4	23.9	60.2	107.8	112.8	0.672	3.855	2.236	General function prediction only
cg1082		putative membrane protein	53.5	11.1	26.2	67.6	100.8	87.3	0.336	3.189	1.737	Unknown function
cg1083	cgtS10	two component sensor kinase	72.7	24.3	38.9	57.5	73.3	66.6	-0.338	1.592	0.777	Post-translational modification; Signal transduction mechanisms
cg1084	cgtR10	two component response regulator	42.4	13.5	34.9	34.3	45.6	49.4	-0.306	1.757	0.503	Signal transduction mechanisms
cg1090	ggtB	γ-glutamyltranspeptidase precursor PR (EC:2.3.2.2)	185.9	235	538.2	206.7	280.7	151.4	0.153	0.257	-1.83	Transport and metabolism of further metabolites
cg1091		hypothetical protein	3986.5	2681.3	1056.5	3444.1	2215.6	508.8	-0.211	-0.275	-1.054	Unknown function
cg1095		hypothetical protein	164.7	122.4	86.4	72.3	108.1	78.3	-1.188	-0.179	-0.141	Unknown function
cg1108	porC	putative secreted protein	152.1	94.1	1035.2	531.5	252.5	830	1.805	1.424	-0.319	Unknown function
cg1109	porB	anion-specific porin precursor	511.2	528.5	2249.6	2464.7	1230.3	1992.6	2.27	1.219	-0.175	Inorganic ion transport, metabolism, and storage
cg1120	ripA	transcriptional regulator of iron proteins and repressor of aconitase, AraC-family	77	55.3	105.7	33.8	26.1	339.2	-1.188	-1.081	1.683	Signal transduction mechanisms
cg1129	aroF	3-deoxy-7-phosphoheptulonate synthase	503.1	179.1	141.3	122.1	100.8	77.5	-2.043	-0.83	-0.866	Amino acid transport and metabolism
cg1130	uppS1	putative undecaprenyl pyrophosphate synthetase, maybe involved in terpenoid biosynthesis	376.3	161.3	187.1	170.8	171.8	186.4	-1.14	0.091	-0.005	Transport and metabolism of further metabolites
cg1131		hypothetical protein, conserved	177.4	62	90.2	69.6	70.9	100	-1.35	0.193	0.148	Unknown function
cg1151	seuA	FMNH2-dependent monooxygenase for sulfonate ester utilization EC:1.14.14.-	70.8	63.1	4.3	53.5	36.4	17.5	-0.404	-0.794	2.006	Transport and metabolism of further metabolites
cg1224	phnB2	similarity to alkylphosphonate uptake operon protein PhnB-Escherichia coli, conserved	50.8	58.7	123.9	59.1	67.8	54.8	0.219	0.207	-1.176	Transport and metabolism of further metabolites
cg1225	benK3 (pcaK)	putative benzoate transport transmembrane protein	1672.9	600.3	42.2	1190	207.5	27.4	-0.491	-1.532	-0.621	Carbon source transport and metabolism
cg1226	pobB (pobA)	4-hydroxybenzoate 3-monooxygenase (EC:1.14.13.2)	2600.5	682.1	60.3	1874	314.8	37.4	-0.473	-1.116	-0.689	Carbon source transport and metabolism
cg1236	tpx (prx)	thiol peroxidase (EC:1.11.1.-), more general peroxidase, also NrdH as cofactor	1331.2	800.5	2295.8	2108.6	2032.9	1763.1	0.664	1.344	-0.381	Transport and metabolism of further metabolites
cg1246		hypothetical protein, conserved	85.2	141.6	463.3	891.4	1192	340.5	3.388	3.074	-0.444	Unknown function
cg1247		putative secreted protein	263.1	381.2	1218.5	2376.9	2993.2	758.2	3.175	2.973	-0.684	Unknown function
cg1256	dapD	tetrahydrodipicolinate succinylase, 2,3,4,5-Tetrahydropyridine-2,6-dicarboxylate N-succinyltransferase EC:2.3.1.117, essential for lysine synthesis	106.3	53.2	22.4	29.2	74.4	27.6	-1.866	0.483	0.304	Amino acid transport and metabolism
cg1270		putative O-methyltransferase	57.2	33.6	22	17.5	29.7	35.9	-1.706	-0.176	0.706	General function prediction only
cg1296		putative non-ribosomal peptide synthetase module and related proteins, conserved	147.1	31.9	6.5	25.6	23.8	4.3	-2.524	-0.424	-0.613	General function prediction only
cg1298	cydC	ABC transporter, subunit I, essential for cytochrome bd oxidase assembly	10.7	28	243	65.2	29.9	35.5	2.613	0.096	-2.775	Protein turnover and chaperones
cg1299	cydD	ABC transporter, subunit II, essential for cytochrome bd oxidase assembly	17.7	46	282.8	76.1	38.7	45.2	2.107	-0.247	-2.645	Protein turnover and chaperones
cg1300	cydB	cytochrome bd oxidase, subunit II	20.8	74.4	348.2	92.8	50.5	52.7	2.158	-0.559	-2.723	Respiration and oxidative phosphorylation
cg1301	cydA	cytochrome bd oxidase, subunit I	30.3	117.6	446.8	173.5	74.3	74.5	2.516	-0.662	-2.583	Respiration and oxidative phosphorylation
cg1313		putative secreted lipoprotein	393.1	139.4	77.5	149.2	65.4	33.4	-1.398	-1.093	-1.214	Unknown function
cg1341	narI	dissimilatory nitrate reductase, γ-subunit, cytochrome b	86.6	117.2	220.9	45.7	461	132.1	-0.924	1.976	-0.742	Respiration and oxidative phosphorylation
cg1342	narJ	dissimilatory nitrate reductase, δ-subunit, assembly factor	97.7	170.2	208	56.5	609.2	129.4	-0.789	1.84	-0.685	Respiration and oxidative phosphorylation
cg1343	narH	dissimilatory nitrate reductase, β-subunit, iron sulfur protein	88.9	340	293.5	91.4	955.5	172.2	0.041	1.491	-0.769	Respiration and oxidative phosphorylation
cg1360		putative membrane protein	101.5	78.7	179.6	139.6	192.4	198.7	0.461	1.29	0.146	Unknown function
cg1362	atpB	F1FO-ATP synthase, a-subunit of FO part	1125.8	734.1	3004.7	1569.7	2575.1	6157.4	0.48	1.811	1.035	Respiration and oxidative phosphorylation
cg1363	atpE	F1FO-ATP synthase, c-subunit of FO part	566.6	376.4	2176.6	852.1	1675.2	4600.3	0.589	2.154	1.08	Respiration and oxidative phosphorylation
cg1364	atpF	F1FO-ATP synthase, b-subunit of FO part	664.6	369.8	1987.9	839.9	1505.4	4548.9	0.338	2.025	1.194	Respiration and oxidative phosphorylation
cg1365	atpH	F1FO-ATP synthase, δ-subunit of F1 part	534.4	276	1829.7	757.6	1285.9	4246.9	0.503	2.22	1.215	Respiration and oxidative phosphorylation
cg1366	atpA	F1FO-ATP synthase, α-subunit of F1 part	382.3	244.9	1890	645.7	1200.7	4459.8	0.756	2.294	1.239	Respiration and oxidative phosphorylation
cg1367	atpG	F1FO-ATP synthase, γ-subunit of F1 part	395.3	188	1606.5	504.6	865.7	3788.4	0.352	2.203	1.238	Respiration and oxidative phosphorylation
cg1368	atpD	F1FO-ATP synthase, β-subunit of F1 part	522.3	289.3	2123.9	717.9	1027.5	4893.9	0.459	1.829	1.204	Respiration and oxidative phosphorylation
cg1369	atpC	F1FO-ATP synthase, ε-subunit of F1 part	361.9	225.2	1449.4	532.5	657.9	3297.6	0.557	1.546	1.186	Respiration and oxidative phosphorylation
cg1376	ssuD1	alkanesulfonate monoxygenase, FMNH2-dependent aliphatic sulfonate monooxygenase EC:1.14.14.5, required sufficient for utilization of alkylsulfonates	304.5	287.6	14.7	249.2	233.2	79.8	-0.289	-0.303	2.442	Transport and metabolism of further metabolites
cg1377	ssuC	aliphatic sulfonates transmembrane ABC transporterprotein, essential for uptake of alkylsulfonates	257.8	281.9	16.3	210.1	207.1	75.7	-0.296	-0.445	2.218	Transport and metabolism of further metabolites
cg1379	ssuB	aliphatic sulfonates ATP-binding ABC transporterprotein, essential for uptake of alkylsulfonates	255.3	233.3	13.5	203.7	202.7	88.1	-0.326	-0.202	2.704	Transport and metabolism of further metabolites
cg1380	ssuA	aliphatic sulfonate binding protein, essential for uptake of alkylsulfonates	282.2	227.7	15.6	244.6	220.8	113.6	-0.207	-0.044	2.866	Transport and metabolism of further metabolites
cg1384		putative NUDIX hydrolase	31.7	7	21.9	11.3	7	14.1	-1.485	0.009	-0.627	General function prediction only
cg1393		putative acetyltransferase, GNAT-family	19.1	14.9	34.4	14	30.5	29.3	-0.445	1.031	-0.234	General function prediction only
cg1405		putative cytoplasmic siderophore-interacting protein	518.3	297.8	119.3	202.5	97	135.6	-1.356	-1.618	0.186	Transport and metabolism of further metabolites
cg1408		putative membrane protein	122.1	100.8	373.2	237.8	350.1	206.4	0.961	1.796	-0.855	Unknown function
cg1411	rbsA	ribose/xylose transporter, ABC-type sugar aldose transport system, ATPase component (TC 3.A.1.2.1)	29.9	22.5	51.6	16.1	10.5	61.5	-0.893	-1.108	0.253	Carbon source transport and metabolism
cg1412	rbsC	ribose/xylose transporter, ABC-type transport system, permease component (TC 3.A.1.2.1)	27.8	24	50.7	17.9	11.8	69.2	-0.631	-1.029	0.449	Carbon source transport and metabolism
cg1418		putative secreted siderophore-binding lipoprotein	31.9	15.3	45.2	32.2	13.2	107.8	0.016	-0.214	1.254	Transport and metabolism of further metabolites
cg1419		putative Na+-dependent transporter, bile acid:Na+ symporter BASS-family	25.6	8.2	47	23.4	99.4	144.3	-0.13	3.607	1.619	General function prediction only
cg1424	lysE	lysine efflux permease	613.8	368.3	8.3	300.9	89.8	9.1	-1.028	-2.036	0.139	Amino acid transport and metabolism
cg1425	lysG	transcriptional regulator of lysE, LysR-family	57.5	49	17.5	38.9	21.6	14.7	-0.564	-1.183	-0.252	Signal transduction mechanisms
cg1449		hypothetical protein, conserved	276.1	118.8	145.7	132.4	127.4	126.3	-1.06	0.101	-0.206	Unknown function
cg1451	serA	phosphoglycerate dehydrogenase (EC:1.1.1.95), deletion causes serin auxotrophy	347.7	260.6	891	775.8	1254.5	1375.8	1.158	2.267	0.627	Amino acid transport and metabolism
cg1453	leuB	3-isopropylmalate dehydrogenase (EC:1.1.1.85)	96.8	113.9	262.4	171.1	408.7	270.9	0.822	1.843	0.046	Amino acid transport and metabolism
cg1476	thiC	thiamine biosynthesis protein ThiC	3265.7	3561.6	549.5	2306.4	2470.8	253.9	-0.502	-0.528	-1.114	Coenzyme transport and metabolism
cg1486	ltbR	leucine and tryptophan biosynthesis regulator, transcriptional repressor, IclR-family	59.5	17.4	86	69.2	150.6	123.1	0.217	3.118	0.517	Signal transduction mechanisms
cg1487	leuC	isopropylmalate isomerase large subunit (EC:4.2.1.33)	65.3	69.8	434.9	276	1262.8	490	2.08	4.177	0.172	Amino acid transport and metabolism
cg1488	leuD	isopropylmalate isomerase small subunit (EC:4.2.1.33)	56.9	85.1	601.3	269.4	1566	743.3	2.244	4.202	0.306	Amino acid transport and metabolism
cg1537	ptsG	glucose-specific EIIABC component EIIGlc of PTS EC:2.7.1.69 fructose-specific enzyme II BC (EIIFru) component of PTS (EC:2.7.1.69)	2393.3	1757.4	1855.8	2649	825	1779.5	0.146	-1.091	-0.061	Carbon source transport and metabolism; signal transduction mechanisms
cg1555		putative superfamily I DNA or RNA helicase	127.2	736.5	83.3	120.1	297.6	71.6	-0.083	-1.307	-0.217	DNA replication, recombination, repair, and degradation; Transcription including sigma factors, RNA processing and modification
cg1556		hypothetical protein, conserved	452.5	696.4	1453.7	947	1217.9	926.3	1.066	0.806	-0.65	Unknown function
cg1580	argC	N-acetyl-γ-glutamyl-phosphate reductase (EC:1.2.1.38)	114.5	86.2	136.2	458.7	1126.7	255.3	2.002	3.709	0.907	Amino acid transport and metabolism
cg1581	argJ	monofunctional NAGS N-acetyl glutamate synthase,catalyzes fifth step of arginine biosynthesis (EC:2.3.1.35)	118.2	72.3	99.3	312.5	837.7	203.2	1.402	3.535	1.032	Amino acid transport and metabolism
cg1582	argB	acetylglutamate kinase (EC:2.7.2.8)	140.8	77.4	125.1	318.5	968.5	278	1.178	3.645	1.152	Amino acid transport and metabolism
cg1583	argD	acetylornithine aminotransferase, AT class II (EC:2.6.1.11)	129.9	110.1	178.2	401.3	1329.5	356	1.627	3.594	0.998	Amino acid transport and metabolism
cg1584	argF	ornithine carbamoyltransferase	136.1	86.9	143.6	365.9	1036.2	278.8	1.427	3.576	0.957	Amino acid transport and metabolism
cg1585	argR	transcriptional repressor of arginine biosynthesis, ArgR-family	86.8	48.4	85.7	229.4	578.2	158.9	1.402	3.578	0.891	Signal transduction mechanisms
cg1586	argG	argininosuccinate synthase (EC:6.3.4.5)	351.7	256.5	623.1	443.8	850	755.9	0.336	1.729	0.279	Amino acid transport and metabolism
cg1588	argH	argininosuccinate lyase (EC:4.3.2.1)	257.3	143.2	379.5	241.6	453.8	479	-0.091	1.664	0.336	Amino acid transport and metabolism
cg1606	pyrG	CTP synthetase (EC:6.3.4.2)	184.1	53.6	64.3	91.6	72.4	40.4	-1.008	0.434	-0.67	Nucleotide transport and metabolism
cg1612		putative acetyltransferase	194.8	32.9	533.2	114.5	27.6	162.1	-0.766	-0.253	-1.718	General function prediction only
cg1658		putative permease of the major facilitator superfamily	61.9	49.6	62.9	70.4	136.8	71.1	0.186	1.463	0.178	General function prediction only
cg1661	arsB3	additional arsenite permease, arsenical resistance-3 ACR3-family	43.9	23.4	50.2	41.2	52.5	40.2	-0.091	1.167	-0.32	Inorganic ion transport, metabolism, and storage
cg1665		putative secreted protein	315	151.9	177.9	112.8	223.9	231.5	-1.481	0.56	0.38	Unknown function
cg1669		putative secreted protein	148.3	133.6	145	193.7	270.7	183.9	0.385	1.019	0.343	Unknown function
cg1695		putative plasmid maintenance system antidote protein, HTH-motif XRE-family	302.1	434.4	172.6	171.1	211.4	62.1	-0.82	-1.039	-1.473	General function prediction only
cg1697	aspA	aspartate ammonia-lyase aspartase EC:4.3.1.1	101	103.7	224.4	60.6	256.7	216.6	-0.738	1.308	-0.051	Amino acid transport and metabolism
cg1705	arsB1 (arsC2)	arsenite permease, arsenical resistance-3 ACR3-family	53.1	112.9	48.8	42.1	54.9	45	-0.337	-1.04	-0.119	Inorganic ion transport, metabolism, and storage
cg1712	lppL	secreted lipoprotein	42.2	16.1	53.6	26.9	42.2	65	-0.652	1.394	0.277	Cell wall/membrane/envelope biogenesis
cg1713	pyrD	dihydroorotate dehydrogenase (EC:1.3.3.1)	74.8	33.6	101.7	60.3	72.8	128.7	-0.311	1.113	0.34	Nucleotide transport and metabolism
cg1734	hemH	ferrochelatase (EC:4.99.1.1), essential	78.6	68.1	156	731.7	1086	692.5	3.219	3.996	2.15	Transport and metabolism of further metabolites
cg1738	acnR	transcriptional regulator, represses aconitase, TetR-family	173	368.6	74.8	78.8	171.9	60.3	-1.135	-1.1	-0.311	Signal transduction mechanisms
cg1739	gat	glutamine amidotransferase, conserved	532.7	1209.3	68.8	658.3	1095.1	238.8	0.305	-0.143	1.795	Amino acid transport and metabolism; Nucleotide transport and metabolism; Coenzyme transport and metabolism
cg1753		putative ATPase component of ABC transporters with duplicated ATPase domains	279	124	191	132.3	159.7	217.6	-1.076	0.364	0.188	General function prediction only
cg1759		putative Fe-S cluster assembly protein, part of the sufBDCSU response	2544.1	4176.3	834.1	3478.9	1899.3	830.8	0.451	-1.137	-0.006	Coenzyme transport and metabolism
cg1760	sufU	cysteine desulfhydrase	3043.1	4005.4	883.6	3669.2	1828.7	869.8	0.27	-1.131	-0.023	Coenzyme transport and metabolism
cg1761	sufS	Fe-S cluster assembly protein	3417.4	3789.5	758.6	3412.6	1567.9	766.3	-0.002	-1.273	0.015	Coenzyme transport and metabolism
cg1762	sufC	Fe-S cluster assembly ATPase	4638.9	4619.6	946.1	4230.5	1871.9	954.6	-0.133	-1.303	0.013	Coenzyme transport and metabolism
cg1763	sufD	Fe-S cluster assembly membrane protein	5218.2	4722.5	1051.6	4286.1	2202.4	1067.8	-0.284	-1.1	0.022	Coenzyme transport and metabolism
cg1767		putative ABC-type multidrug transport system, ATPase component	41.4	16.3	48.6	130.8	139.3	129.6	1.661	3.095	1.414	General function prediction only
cg1768		putative ABC-type multidrug transport system, permease component	11	6	21.9	52.3	71.7	73.4	2.251	3.575	1.742	General function prediction only
cg1773	ctaB	polyprenyltransferase cytochrome oxidase assembly factor	96	73.4	313.9	73.8	101.1	115.2	-0.38	0.462	-1.446	Protein turnover and chaperones
cg1778	zwf	glucose-6-phosphate dehydrogenase (EC:1.1.1.49)	411.2	728	294.8	316.8	321.9	243.7	-0.376	-1.177	-0.275	Central carbon metabolism
cg1779	opcA	putative subunit of glucose-6-phosphate dehydrogenase	382.6	823.1	302.5	338.8	342.5	267.3	-0.176	-1.265	-0.178	Central carbon metabolism
cg1780	pgi (devB)	6-phosphogluconolactonase (EC:3.1.1.31)	184.5	399.9	181.9	208.7	198.5	157	0.178	-1.011	-0.212	Central carbon metabolism
cg1784	ocd	ornithine cyclodeaminase (EC:4.3.1.12)	453.6	52.8	3.6	112.3	49	6.3	-2.014	-0.109	0.831	Amino acid transport and metabolism
cg1785	amtA (amt)	high-affinity ammonia permease	703.3	63.1	6.8	89.4	116.3	10.9	-2.976	0.883	0.688	Inorganic ion transport, metabolism, and storage
cg1787	ppc	phosphoenolpyruvate carboxylase (EC:4.1.1.31)	1217	447.6	467.2	735.7	177.9	332.6	-0.726	-1.331	-0.49	Central carbon metabolism
cg1806	metK	S-adenosylmethionine synthetase, methionine adenosyltransferase EC:2.5.1.6	632.8	815.9	155.2	482.9	742.6	317.5	-0.39	-0.136	1.033	Amino acid transport and metabolism
cg1812	pyrF	orotidine 5-phosphate decarboxylase (EC:4.1.1.23)	81.9	99.6	172.9	168.4	208.2	220.3	1.04	1.064	0.35	Nucleotide transport and metabolism
cg1814	carA	carbamoyl-phosphate synthase small subunit (EC:6.3.5.5)	534.2	271.8	426.1	467.5	634.1	543.7	-0.193	1.222	0.352	Amino acid transport and metabolism; Nucleotide transport and metabolism; Coenzyme transport and metabolism
cg1833		putative ABC-type iron-siderophore transporter, ATPase subunit	55	86	13.8	26	54.8	7	-1.084	-0.652	-0.99	Inorganic ion transport, metabolism, and storage; Transport and metabolism of further metabolites
cg1857	ppiB	peptidyl-prolyl cis-trans isomerase, membrane-bound (EC:5.2.1.8)	153.5	83.4	256.9	117.5	168.3	328.7	-0.385	1.012	0.355	Protein turnover and chaperones
cg1861	rel	ppGpp synthetase, ppGpp pyrophosphorylase (EC:2.7.6.5)	494.7	736.1	327.6	305.5	338.3	227.1	-0.695	-1.122	-0.529	Signal transduction mechanisms
cg1875		putative membrane protein	12.9	8.8	36.6	19.2	25.6	44.9	0.566	1.547	0.293	Unknown function
cg1881		putative iron-dependent peroxidase, secreted protein, conserved	76.8	64.9	788.4	48.5	93.3	158.7	-0.664	0.523	-2.313	Inorganic ion transport, metabolism, and storage
cg1883		putative secreted protein	202.7	179.3	972.6	119.7	181.3	196.4	-0.76	0.016	-2.308	Unknown function
cg1884		putative copper resistance protein C	274.3	249.6	1198.5	195.4	250.4	237.7	-0.489	0.005	-2.334	Inorganic ion transport,metabolism, and storage
cg1927		putative molecular chaperone CGP3 region	23.9	11.5	15.8	15.8	24.7	16.6	-0.599	1.107	0.068	Prophage genes
cg1928		hypothetical protein CGP3 region	11.5	6.2	8.7	8.1	15.8	7.1	-0.508	1.344	-0.302	Prophage genes
cg1941		putative secreted protein CGP3 region	77.8	21.8	13.7	37.5	27.7	8.4	-1.054	0.347	-0.717	Prophage genes
cg1962		putative membrane protein CGP3 region	135.4	183.8	90.8	98.1	86.3	63.5	-0.464	-1.091	-0.515	Prophage genes
cg2012		putative secreted protein CGP3 region	20.8	26.5	10.8	14	12.7	6.3	-0.574	-1.064	-0.771	Prophage genes
cg2014		hypothetical protein CGP3 region	109.7	122.2	54.1	50.9	57.2	33.9	-1.108	-1.095	-0.673	Prophage genes
NCgl1729		hypothetical protein CGP3 region	22.6	15.1	11.8	13	6.6	10.4	-0.8	-1.186	-0.175	Prophage genes
NCgl1750		hypothetical protein CGP3 region	268.5	339.4	166.2	357.4	222.8	73.1	0.412	-0.607	-1.185	Prophage genes
cg2047		putative secreted protein CGP3 region	33.5	62	60.8	149.8	320.7	51.2	2.161	2.372	-0.248	Prophage genes
NCgl1758		hypothetical protein CGP3 region	82	65.6	21.6	32.4	72.6	15.2	-1.339	0.146	-0.506	Prophage genes
NCgl1780		hypothetical protein CGP3 region	49.7	43.6	18.2	24.8	27.6	10.6	-1.005	-0.659	-0.779	Prophage genes
cg2079		putative chlorite dismutase-family protein, conserved	177.1	109	460.8	630.7	773.5	1641.3	1.832	2.827	1.833	Inorganic ion transport and metabolism
cg2090	suhB	myo-inositol-1or 4-monophosphatase (EC:3.1.3.25)	166.2	117	181.7	287.2	242.2	164.6	0.789	1.049	-0.142	Cell wall/membrane/envelope biogenesis
cg2095		putative membrane protein	236.3	78.2	96.1	62.8	61.8	110.5	-1.911	-0.34	0.201	Unknown function
cg2096		putative membrane protein	256.9	118.6	254.1	114.3	147.2	269.1	-1.169	0.312	0.082	Unknown function
cg2097		putative DNA or RNA helicase of superfamily II	76.9	52	124.5	63.1	108.6	134.5	-0.285	1.061	0.112	General function prediction only
cg2106		hypothetical protein, conserved	1096.6	3586.5	265.7	851.3	1615.4	206.4	-0.365	-1.151	-0.365	Unknown function
cg2116		putative phosphofructokinase	66.3	102.2	62.5	32.6	75.3	71.2	-1.023	-0.441	0.189	Central carbon metabolism
cg2117	ptsI	EI enzyme, general component of PTS (EC:2.7.3.9)	1629.4	565	1067.6	1799.1	204.8	910	0.143	-1.464	-0.23	Carbon source transport and metabolism
cg2118	fruR	transcriptional regulator of sugar metabolism, presumably fructose responsive, DeoR-family	3069	1111.2	852.6	3750.8	251.3	510.3	0.289	-2.145	-0.74	Signal transduction mechanisms
cg2119	pfkB (fruK)	1-phosphofructokinase (EC:2.7.1.56)	2340.6	1037.4	848.4	2908.1	213.2	510.7	0.313	-2.283	-0.732	Central carbon metabolism
cg2120	ptsF	fructose-specific enzyme II BC component of PTS (EC:2.7.1.69)	2834.9	2472.9	931.9	3460.9	431.2	548.2	0.288	-2.52	-0.765	Carbon source transport and metabolism
cg2121	ptsH	phosphocarrier protein HPr, general component of PTS	2765.7	3056.9	2443.1	3448.2	1299.4	1981.3	0.318	-1.234	-0.302	Carbon source transport and metabolism
cg2125	uraA	putative uracyl permease	53.8	59.8	89	70.8	130.1	119.9	0.396	1.121	0.43	Nucleotide transport and metabolism
cg2139	gluD	glutamate uptake system, ABC-type, permease subunit 2	520.2	280.6	977.6	246.5	207.9	638.8	-1.078	-0.432	-0.614	Amino acid transport and metabolism
cg2179		hypothetical protein, conserved	55.5	40.1	140.5	74.1	92.8	127.2	0.419	1.212	-0.144	Unknown function
cg2181	oppA	ABC-type peptide transport system, secreted component	1304.7	133.3	1967.7	433.8	136.2	1525	-1.589	0.031	-0.368	Transport and metabolism of further metabolites
cg2182	oppB	ABC-type peptide transport system, permease component	743.4	55.1	510.1	210.4	32.9	386.3	-1.821	-0.744	-0.401	Transport and metabolism of further metabolites
cg2183	oppC	ABC-type peptide transport system, permease component	180.4	19.3	170.1	270.4	36.9	470.3	0.583	0.934	1.467	Transport and metabolism of further metabolites
cg2184	oppD	ATPase component of peptide ABC-type transport system, contains duplicated ATPase domains	6.4	2.8	11.8	336.7	37.4	466.6	5.715	3.724	5.3	Transport and metabolism of further metabolites
cg2187		putative Mg-chelatase subunit D	88	55	41.6	36.9	39	40.4	-1.255	-0.496	-0.043	Inorganic ion transport and metabolism
cg2191		hypothetical protein, conserved	94.1	75	123.2	92.5	63.1	48.8	-0.025	-0.25	-1.336	Unknown function
cg2200	chrA (cgtR8)	two component response regulator, control of heme homeostasis/export	82.6	800.4	73	33.7	609.6	122	-1.295	-0.393	0.74	Signal transduction mechanisms
cg2202	hrtB	ABC-type heme transport system, permease component	42.7	5528.5	12	4.7	2771.7	240.2	-3.17	-0.996	4.318	Transport and metabolism of further metabolites
cg2204	hrtA	ABC-type heme transport system, ATPase component	34.7	4329.7	11.2	2.8	2134.6	185.5	-3.652	-1.02	4.044	Transport and metabolism of further metabolites
cg2211		putative membrane protein	1747.7	2114.1	2363.5	808.6	1629.5	1453.7	-1.112	-0.376	-0.701	Unknown function
cg2230	rnhB	ribonuclease HII (EC:3.1.26.4)	138.1	37.4	82.5	40.7	36.4	75.2	-1.761	-0.037	-0.134	Transcription including sigma factors, RNA processing and modification
cg2234		putative ABC-type putative ironIII dicitrate transporter, substrate-binding lipoprotein	1.6	0.9	20.8	1.1	2.2	95.4	-0.542	1.301	2.199	Carbon source transport and metabolism; Inorganic ion transport and metabolism
cg2235	rplS	50S ribosomal protein L19	905.4	831.5	2580.9	1412.3	1674.9	3204.2	0.641	1.01	0.312	Translation, ribosomal structure and biogenesis
cg2251	rimM	16S rRNA-processing protein	85	66	79.2	111.4	153.4	102.7	0.39	1.217	0.375	Translation, ribosomal structure and biogenesis
cg2253	rpsP	30S ribosomal protein S16	849.3	447.8	1852.2	1135.3	987.6	2255.3	0.419	1.141	0.284	Translation, ribosomal structure and biogenesis
cg2258	glnD	PII uridylyl-transferase (EC:2.7.7.59)	413.1	48	45.3	114.3	73.1	28.5	-1.853	0.608	-0.667	Signal transduction mechanisms
cg2260	glnK	nitrogen transcriptional regulator PII	1291	317.3	119.1	423.1	262	83	-1.609	-0.276	-0.521	Signal transduction mechanisms
cg2261	amtB	low affinity ammonium uptake protein	2124.6	298.3	31.6	437	237.7	29.3	-2.282	-0.328	-0.11	Inorganic ion transport and metabolism
cg2266		putative acylphosphatase (EC:3.6.1.7)	18.8	74.7	29.8	45.1	98.3	21.2	1.262	0.397	-0.495	General function prediction only
cg2307		putative membrane protein	149.6	136.4	438.5	261.9	296.1	343.6	0.808	1.119	-0.352	Unknown function
cg2311		putative SAM-dependent methyltransferase	99.7	50	135.3	47.2	48.7	163.2	-1.081	-0.037	0.27	General function prediction only
cg2315		putative ABC-typeironIII dicitrate transporter, ATPase subunit	17	9.3	23.5	21.3	24.2	17.4	0.325	1.382	-0.431	Carbon source transport and metabolism; Inorganic ion transport and metabolism
cg2317		putative ABC-type ironIII dicitrate transporter, permease subunit	22	8.8	34.7	30.7	46.4	30.6	0.479	2.403	-0.183	Carbon source transport and metabolism; Inorganic ion transport and metabolism
cg2318		putative ABC-type ironIII dicitrate transporter, substrate-binding lipoprotein	65.5	60.9	167.9	185.9	627.4	149.5	1.505	3.365	-0.167	Carbon source transport and metabolism; Inorganic ion transport and metabolism
cg2320		putative transcriptional regulator, ArsR-family	59	104.2	310.4	812.7	1564	164.8	3.785	3.907	-0.913	Signal transduction mechanisms
cg2329		putative coenzyme F420-dependent N5,N10-methylene tetrahydromethanopterin reductase or related flavin-dependent	55.3	113	27.6	40.7	48	14.6	-0.443	-1.235	-0.915	Coenzyme transport and metabolism
cg2381		hypothetical protein, conserved	108.4	196	87.6	90.9	97.9	87.7	-0.254	-1.001	0.001	Unknown function
cg2391	aroG	phospho-2-dehydro-3-deoxyheptonate aldolase, essential	228.3	145.7	496.6	350.3	623.9	602.3	0.618	2.099	0.278	Amino acid transport and metabolism
cg2395		putative secreted or membrane protein	134.2	80.1	76.8	47.5	45.9	114.8	-1.499	-0.804	0.58	Unknown function
cg2397		putative membrane protein	204.1	146.9	135.7	79.5	72.3	106.6	-1.36	-1.024	-0.349	Unknown function
cg2398	plsC	1-acyl-sn-glycerol-3-phosphate acetyltransferase	441.4	656.1	325.5	243.1	242.3	147.8	-0.861	-1.437	-1.139	Cell wall/membrane/envelope biogenesis
cg2402	nlpC	putative secreted cell wall peptidase, NLP/P60-family; may be involved peptidoglycan maintenance	568.1	551.8	2720	1951.6	1232.8	2456.1	1.78	1.16	-0.147	Cell wall/membrane/envelope biogenesis
cg2403	qcrB	cytochrome bc1 complex, cytochrome b subunit	1531.9	4192.8	2001.6	533.1	1209.8	1227.5	-1.523	-1.793	-0.705	Respiration and oxidative phosphorylation
cg2404	qcrA (qcrA1)	cytochrome bc1 complex, Rieske iron-sulfur protein	2308.3	4502.3	1893.6	612.3	1254.2	1153.9	-1.914	-1.844	-0.715	Respiration and oxidative phosphorylation
cg2405	qcrC	cytochrome bc1 complex, diheme cytochrome c1 subunit	2729.9	4308.4	1782.9	692.9	1294.4	1034.6	-1.978	-1.735	-0.785	Respiration and oxidative phosphorylation
cg2406	ctaE	cytochrome aa3 oxidase, subunit 3	3935	4547.1	1818	965.4	1446.9	1039.4	-2.027	-1.652	-0.807	Respiration and oxidative phosphorylation
NCgl2113		hypothetical protein	40.8	26.1	30.1	13.1	21.3	13.3	-1.642	-0.293	-1.179	Unknown function
cg2408	ctaF	cytochrome aa3 oxidase, subunit 4	1375	2402	1615.9	575.2	824	934.6	-1.257	-1.544	-0.79	Respiration and oxidative phosphorylation
cg2409	ctaC	cytochrome aa3 oxidase, subunit 2	2698.8	3552.2	2684.1	1037.3	1403.6	1371.5	-1.379	-1.34	-0.969	Respiration and oxidative phosphorylation
cg2413	cobU	cobinamide kinase / cobinamide phosphate guanylyltransferase (EC:2.7.1.-)	62.2	29.1	56.4	64.1	58.8	56.4	0.043	1.015	-0.002	Coenzyme transport and metabolism
cg2429	glnA	glutamine synthetase I	3805.1	1709.8	930.4	1285.6	2100.2	1041.2	-1.565	0.297	0.162	Amino acid transport and metabolism
cg2430		hypothetical protein	635.8	42.4	190.9	147.1	29.8	112.9	-2.112	-0.507	-0.757	Unknown function
cg2435		putative protein synthesis inhibitor, putative ss-mRNA endonuclease	109.4	95.6	259.7	108.7	118.5	127	-0.01	0.311	-1.032	Translation, ribosomal structure and biogenesis
cg2437	thrC	threonine synthase (EC:4.2.3.1), repressed at RNA-level by methionine	134.4	85.1	330	195.2	309.2	433.9	0.538	1.861	0.395	Amino acid transport and metabolism
cg2438		hypothetical protein	371.3	475.9	337.4	341.6	138.6	169.3	-0.12	-1.78	-0.995	Unknown function
cg2441		putative permease of the major facilitator superfamily	86.3	38.3	12.1	27.3	19.5	13.5	-1.658	-0.972	0.163	General function prediction only
cg2442		putative permease of the major facilitator superfamily	119.7	43.2	34.7	48.3	32.5	30.2	-1.309	-0.408	-0.2	General function prediction only
cg2444		hypothetical protein	217.3	1188	302.1	221.7	1178.8	145.1	0.029	-0.011	-1.058	Unknown function
cg2445	hmuO	heme oxygenase	185.3	80.4	263.1	8.3	9.6	19.1	-4.483	-3.06	-3.781	Transport and metabolism of further metabolites
cg2478	pbp6	putative penicillin binding protein	546.1	483.1	159.6	228	267	108.2	-1.26	-0.855	-0.561	General function prediction only
cg2479		hypothetical protein	26.2	15.5	29.9	30.8	33.5	18.3	0.232	1.11	-0.71	Unknown function
cg2481		hypothetical protein, conserved	78.2	51.6	100.6	93.1	84.2	42.9	0.252	0.707	-1.23	Unknown function
cg2483		hypothetical protein	7.5	3.8	7	9.8	9.3	3.4	0.391	1.297	-1.047	Unknown function
cg2524		putative β 1->2 glucan export composite transmembrane/ATP-binding protein	237.4	110.4	172.1	110.2	99.8	132.6	-1.107	-0.145	-0.375	Carbon source transport and metabolism
cg2529	treS	trehalose synthase maltose α-D-glucosyltransferase (EC:3.2.1.20)	189.1	155.1	205.1	158.5	173	97	-0.254	0.157	-1.081	Carbon source transport and metabolism; Cell wall/membrane/envelope biogenesis
cg2534		putative secreted protein	20.8	9.9	30.5	20.8	19.9	23.1	0	1.009	-0.4	Unknown function
NCgl2237		hypothetical protein	6.6	3.8	12.9	7.4	9	8.4	0.159	1.254	-0.61	Unknown function
cg2556		putative iron-regulated membrane protein	9.1	7.8	104.6	5.7	7.7	11.3	-0.679	-0.005	-3.207	Unknown function
cg2558		putative protein, related to aldose 1-epimerase	200	168.5	325.3	383.4	380	234.6	0.939	1.173	-0.472	General function prediction only
cg2559	aceB	malate synthase (EC:2.3.3.9), part of glyoxylate shunt	295.1	156.7	228.5	145.9	54.2	159.1	-1.016	-1.531	-0.522	Central carbon metabolism
cg2560	aceA	isocitrate lyase (EC:4.1.3.1), part of glyoxylate shunt	61	16.9	212.8	13.9	8.4	260.7	-2.136	-1.017	0.293	Central carbon metabolism
cg2561	thiX	secreted protein potentially involved into thiamin biosynthesis	100.1	201.9	235.6	161.3	462	286.3	0.688	1.194	0.281	Coenzyme transport and metabolism
cg2565		hypothetical protein	79.1	51.8	196.9	75.4	45.3	79.4	-0.069	-0.192	-1.309	Unknown function
cg2572		hypothetical protein, conserved	284.5	266.5	350.6	521.6	829.7	236.8	0.875	1.639	-0.566	Unknown function
cg2581		putative fructose-2,6-bisphosphatase	590.3	321.3	484.1	292	285.2	361.7	-1.016	-0.172	-0.421	Central carbon metabolism
cg2590		putative xanthine/uracil symporter, nucleobase:cation symporter-2 NCS2-family	53	61.3	93.6	60.2	122.5	158	0.184	1	0.755	Nucleotide transport and metabolism
cg2592		hypothetical protein	94.7	85.8	138	137.7	183	151.5	0.54	1.093	0.134	Unknown function
cg2603	ndk	nucleoside diphosphate kinase (EC:2.7.4.6)	651.6	424.2	1835.5	950.9	1127.3	1628.3	0.545	1.41	-0.173	Nucleotide transport and metabolism
cg2610		putative ABC-type dipeptide/oligopeptide/nickel transport system, secreted component	16	6.7	207.7	32	8.4	63.8	0.998	0.332	-1.703	General function prediction only
cg2622	pcaJ	β-ketoadipate succinyl-CoA transferase subunit (EC:2.8.3.5)	2027.8	576.8	66.2	892.7	341.2	51.4	-1.184	-0.758	-0.365	Carbon source transport and metabolism
cg2623	pcaI	β-ketoadipate succinyl-CoA transferase subunit (EC:2.8.3.5)	2069.2	497	82.2	1028.5	430	56.1	-1.009	-0.209	-0.552	Carbon source transport and metabolism
cg2624	pcaR	transcriptional repressor involved in metabolism of 4-hydroxybenzoate, protocatechuate and p-cresol, IclR-family	616.9	252.4	25.5	190.1	106.2	15.4	-1.699	-1.249	-0.732	Signal transduction mechanisms
cg2625	pcaF	β-ketoadipyl-CoA thiolase (EC:2.3.1.174)	817	323.1	19.9	207.6	77.2	17.5	-1.976	-2.065	-0.185	Carbon source transport and metabolism
cg2626	pcaD	β-ketoadipate enol-lactone hydrolase (EC:3.1.1.24)	1150.5	606.2	36.7	349.9	132	34	-1.717	-2.199	-0.112	Carbon source transport and metabolism
cg2627	pcaO	transcriptional activator of the protocatechuate branch of the β-ketoadipate pathway, LuxR-family	119.4	63.9	33.7	46.7	36.5	29.8	-1.353	-0.81	-0.178	Signal transduction mechanisms
cg2628	pcaC	γ-carboxymuconolactone decarboxylase (EC:4.1.1.44)	1223.7	686.3	91.3	1513.4	369	37	0.307	-0.895	-1.303	Carbon source transport and metabolism
cg2629	pcaB	β-carboxy-cis,cis-muconate cycloisomerase (EC:5.5.1.2)	2832.7	1115.4	156.2	2377.9	555.3	60.4	-0.252	-1.006	-1.371	Carbon source transport and metabolism
cg2630	pcaG	protocatechuate dioxygenase α subunit (EC:1.13.11.3)	5111.6	2096.4	232.9	5046.4	999.5	93.3	-0.019	-1.069	-1.319	Carbon source transport and metabolism
cg2631	pcaH	protocatechuate dioxygenase β subunit (EC:1.13.11.3)	3737.4	1623	164.4	4064.7	848.3	53.6	0.121	-0.936	-1.616	Carbon source transport and metabolism
cg2636	catA1 (catA)	catechol 1,2-dioxygenase (EC:1.13.11.1)	143.3	298.3	821.6	49.7	62.5	230.6	-1.528	-2.256	-1.833	Carbon source transport and metabolism
cg2638	benB	benzoate dioxygenase small subunit (EC:1.14.12.10)	4.4	6.6	7.3	3.9	1.6	1.1	-0.162	-2.038	-2.68	Carbon source transport and metabolism
cg2639	benC	benzoate 1,2-dioxygenase ferredoxin reductase subunit (EC:1.18.1.3)	5.2	6.7	5.9	1.8	1.5	2.1	-1.556	-2.198	-1.471	Carbon source transport and metabolism
cg2651		putative protein-fragment, conserved	654.9	631.7	1115.6	940.8	1389.2	978.5	0.523	1.137	-0.189	Unknown function
cg2658	rpi	ribose-5-phosphate isomerase B (EC:5.3.1.6)	187.2	226.5	586.5	220.3	578.8	496.6	0.235	1.354	-0.24	Central carbon metabolism
cg2674		putative alkylhydroperoxidase AhpD-family core domain	349.7	1095	285.3	877.5	491.2	225.6	1.327	-1.157	-0.338	General function prediction only
cg2675		putative ATPase component of ABC-type transport system, contains duplicated ATPase domains	571.8	1357.7	18	859.1	399.3	61	0.587	-1.766	1.764	General function prediction only
cg2676		putative ABC-type dipeptide/oligopeptide/nickel transport systems, permease component	891.9	1635.4	12.3	855.5	432.6	63.4	-0.06	-1.919	2.37	General function prediction only
cg2677		putative ABC-type dipeptide/oligopeptide/nickel transport system, permease component	1213.2	1710.5	11	845.1	438.1	72	-0.522	-1.965	2.714	General function prediction only
cg2678		putative ABC-type dipeptide/oligopeptide/nickel transport systems, secreted component	1362.4	1661	15.7	756.1	465.6	79	-0.849	-1.835	2.332	General function prediction only
cg2687	metB	cystathionine γ-synthase (EC:2.5.1.48)	1499.1	1712.6	217.1	1032.1	1488.8	501.1	-0.539	-0.202	1.206	Amino acid transport and metabolism
cg2691		hypothetical protein, conserved	81.6	48.2	181.4	110.2	146	192.8	0.432	1.599	0.088	Unknown function
cg2692		putative thioesterase	103.5	105.3	198.4	194.6	252.5	157.6	0.911	1.261	-0.332	General function prediction only
cg2697		putative single-strand DNA binding protein	26.5	20.5	12	14	9.9	8.1	-0.923	-1.051	-0.573	DNA replication, recombination, repair, and degradation
cg2720	lppS	secreted lipoprotein ErfK/YbiS/YcfS/YnhG-family, conserved	241.2	218.1	115	340.9	456.2	135.8	0.499	1.065	0.24	General function prediction only
cg2732	gntV (gntK)	putative gluconokinase (EC:2.7.1.12)	61.2	33.8	6.5	36.9	8	10.6	-0.731	-2.083	0.709	Central carbon metabolism
cg2735		putative membrane protein	153.1	176.4	531.7	264	369.6	358.1	0.786	1.067	-0.57	Unknown function
cg2739		putative permease of the major facilitator superfamily	32.7	59.3	9	21.7	29.2	9	-0.592	-1.022	0.006	General function prediction only
cg2747	mepA	putative cell wall peptidase, M23/M37-family	98.3	122.6	183.7	324.9	107.8	70.6	1.724	-0.186	-1.379	Cell wall/membrane/envelope biogenesis
cg2750		putative membrane protein, conserved	218.7	171.4	466.5	173	184.4	104.6	-0.338	0.105	-2.157	Unknown function
cg2767		putative membrane protein homolog of drosophila rhomboid	83.8	120.8	203.3	190.9	217.1	139.2	1.187	0.846	-0.547	Unknown function
cg2775		hypothetical protein	208.7	41.9	64.9	76.3	47.2	51.2	-1.451	0.171	-0.342	Unknown function
cg2777		putative membrane protein, conserved	354.1	81.8	62.7	128.1	86.2	121.5	-1.466	0.075	0.954	Unknown function
cg2780	ctaD	cytochrome aa3 oxidase, subunit 1	3107.7	5452	3251.3	1682.3	2653.4	1786.1	-0.885	-1.039	-0.864	Respiration and oxidative phosphorylation
cg2782	ftn	ferritin	22144.5	21013.1	3001.2	19087.3	20784.7	834.6	-0.214	-0.016	-1.846	Inorganic ion transport, metabolism, and storage
cg2796		putative MMGE/PRPD-family protein, putative involved in propoinate catabolism, conserved	94.2	8.8	12	102.9	9	36.5	0.128	0.035	1.601	General function prediction only
cg2810	cynT	high affinity cysteine importer	212.1	944.4	26.1	94.1	164.4	35.7	-1.172	-2.522	0.455	Amino acid transport and metabolism
cg2833	cysK	O-acetylserine thiol-lyase, cysteine synthase (EC:2.5.1.47), loss causes cysteine auxotrophy	8886.8	7276.4	611.9	4250.2	2372.2	2635.8	-1.064	-1.617	2.107	Amino acid transport and metabolism
cg2836	sucD	succinyl-CoA synthetase α subunit, ADP-forming (EC:6.2.1.5)	45.7	35.7	576	87	16.6	171.2	0.931	-1.105	-1.75	Central carbon metabolism
cg2837	sucC	succinyl-CoA synthetase subunit β, ADP-forming (EC:6.2.1.5)	39.1	17.6	478.1	79	10.8	147.2	1.016	-0.708	-1.699	Central carbon metabolism
cg2838		putative dithiol-disulfide isomerase	283.1	1219.4	86.3	197.3	579	93.3	-0.521	-1.075	0.113	Protein turnover and chaperones
cg2843	pstB	ABC-type phosphate transport system, ATPase component	65	28	42	28.5	22.9	36.3	-1.188	-0.291	-0.209	Inorganic ion transport, metabolism, and storage
cg2850		hypothetical protein, conserved	280.6	256.2	436.2	282.9	518.2	381.8	0.012	1.016	-0.192	Unknown function
cg2852		putative aminomethyltransferase, GCVT homolog or folate-binding protein implicated in RNA modification or replication initiation; YgfZ homolog	410.4	327.4	367.6	606.9	688.9	375.3	0.564	1.073	0.03	General function prediction only
cg2857	purF	amidophosphoribosyltransferase	409.5	380	271.1	471.9	814.7	352.6	0.205	1.1	0.379	Nucleotide transport and metabolism
cg2859		hypothetical protein, conserved	35.2	37.6	52.2	47.4	87.2	29.1	0.431	1.213	-0.839	Unknown function
cg2867	mpx	mycothiol peroxidase, GSH peroxidase-family (EC:1.11.1.9)	284.8	487.7	311.2	195.9	172.1	208.8	-0.54	-1.503	-0.576	Transport and metabolism of further metabolites
cg2889		putative transcriptional regulator, MerR-family	66.9	34.5	53.6	69.7	86.5	35.8	0.059	1.327	-0.584	Signal transduction mechanisms
cg2899		putative transcriptional regulator, LysR-family	45.5	7.4	40.9	17.4	9.2	32.1	-1.388	0.315	-0.348	Signal transduction mechanisms
cg2925	ptsS	sucrose-specific EIIABC component EIISuc of PTS fructose-specific enzyme II BC (EIIFru) component of PTS (EC:2.7.1.69)	3076.8	629.6	1200.2	4006.3	144.1	674.8	0.381	-2.128	-0.831	Carbon source transport and metabolism
cg2939	siaG	ABC-Transporter for sialic acid, fused permease and ATPase components	35.4	22.2	36.7	41	9.9	26.8	0.213	-1.157	-0.453	Carbon source transport and metabolism
cg2940	siaI	ABC-Transporter for sialic acid, contain duplicated ATPase domains	19.8	23.7	33.5	31.4	9.4	25.5	0.666	-1.329	-0.394	Carbon source transport and metabolism
cg2954	bca (cynT)	carbonic anhydrase, carbonate dehydratase (EC:4.2.1.1)	294.5	228.6	345.9	487.8	592	441.5	0.728	1.373	0.352	Inorganic ion transport, metabolism, and storage
cg2962		putative enzyme involved in biosynthesis of extracellular polysaccharides	75.4	66.9	67.9	101.4	97.2	289.8	0.426	0.539	2.094	Cell wall/membrane/envelope biogenesis
cg2965		putative transcriptional regulator, AraC-type	39.4	41.3	81	40.9	47.7	27.5	0.054	0.208	-1.56	Signal transduction mechanisms
cg2966		putative phenol 2-monooxygenase (EC:1.14.13.7)	12.4	9.2	55.1	12.5	10.6	14.7	0.019	0.204	-1.905	Carbon source transport and metabolism
cg2990	speE	spermidine synthase, with a transmembrane domain (EC:2.5.1.16)	17.9	8	61.7	19.7	23	58.4	0.139	1.515	-0.081	Transport and metabolism of further metabolites
cg2991		putative membrane protein	51.4	33.6	179.6	64.7	78.6	164.8	0.332	1.226	-0.124	Unknown function
cg2992		putative secreted protein	85.4	50.1	285.2	106.2	128.2	244.7	0.314	1.356	-0.221	Unknown function
cg2993		hypothetical protein, conserved	55.3	46.6	252.9	94.2	119.8	212.2	0.769	1.362	-0.253	Unknown function
cg2994		putative secreted or membrane protein	97	73.2	325.4	145.9	175.5	257.4	0.589	1.261	-0.338	Unknown function
cg3000		putative rhodanese-related sulfurtransferase	127.3	153.2	138.9	135	114.7	61.8	0.085	-0.417	-1.169	General function prediction only
cg3022		putative acetyl-CoA acetyltransferase, conserved	606.9	371.3	346.5	230.4	306.8	203	-1.398	-0.275	-0.771	General function prediction only
cg3027	mrpE2 (mrpE)	subunit 4 of Na+K+/H+ antiporter Mrp2	140.4	226	153.2	291	161.2	155.2	1.052	-0.487	0.019	Inorganic ion transport, metabolism, and storage
cg3057		putative secreted protein	199.6	209.9	263	408.3	310.3	186.1	1.033	0.564	-0.499	Unknown function
cg3096	ald (padA)	aldehyde degyhdrogenase, essential for ethanol as sole carbon source	508.2	56.1	4522	588.9	51.4	1185.9	0.213	-0.127	-1.931	Carbon source transport and metabolism
cg3101		putative permease	393.2	430.1	327.3	106.2	126.7	178.9	-1.888	-1.763	-0.872	General function prediction only
cg3107	adhA	Zn-dependent alcohol dehydrogenase (EC:1.1.1.1)	36.8	24.4	3903.5	56.2	24.2	905.9	0.611	-0.012	-2.107	Carbon source transport and metabolism
cg3109		putative membrane protein	12.4	12	4.8	8.2	5.2	2.6	-0.6	-1.216	-0.896	Unknown function
cg3112	cysZ	Sulfate transporter, loss causes sulfide/cysteine auxotrophy	4747.4	5718.7	15.8	4079.5	2666.5	166	-0.219	-1.101	3.392	Amino acid transport and metabolism; Inorganic ion transport, metabolism, and storage
cg3113	cysY	Sirohydrochlorin ferrochelatase (EC:4.99.1.4), loss causes sulfide/cysteine auxotrophy	5098.8	6401.6	27.6	4441.3	3206.3	262.3	-0.199	-0.998	3.25	Amino acid transport and metabolism; Inorganic ion transport, metabolism, and storage
cg3114	cysN	sulfate adenyltransferase subunit 1 (EC:2.7.7.4), loss causes sulfide/cysteine auxotrophy	5360.9	5660.6	40.7	3871.6	3522.6	477.9	-0.47	-0.684	3.553	Amino acid transport and metabolism; Inorganic ion transport, metabolism, and storage
cg3115	cysD	sulfate adenylyltransferase subunit 2 (EC:2.7.7.4), loss causes sulfide/cysteine auxotrophy	4625.5	5187.1	37	3695.7	3369.9	416.3	-0.324	-0.622	3.493	Amino acid transport and metabolism; Inorganic ion transport, metabolism, and storage
cg3116	cysH	phosphoadenosine-phosphosulfate reductase (EC:1.8.4.10), loss causes sulfide/cysteine auxotrophy	6371.3	6318.3	43.8	4637.6	3937.7	519.1	-0.458	-0.682	3.568	Amino acid transport and metabolism; Inorganic ion transport, metabolism, and storage
cg3118	cysI	sulfite reductase hemoprotein, ferredoxin-sulfite reductase (EC:1.8.7.1), loss causes sulfide/cysteine auxotrophy	6141.7	6683.3	58	5086.3	4183.2	498.1	-0.272	-0.676	3.102	Amino acid transport and metabolism; Inorganic ion transport, metabolism, and storage
cg3119	cysJ (fpr2)	sulfite reductase flavoprotein, Ferredoxin-NADP+ reductase (EC:1.18.1.2)	6749.5	6238.2	39.4	5613.2	4179.1	453.8	-0.266	-0.578	3.526	Amino acid transport and metabolism; Inorganic ion transport, metabolism, and storage
cg3122	phnB1	putative protein, homolog of PhnB E.coli	45.8	24.8	75.3	42.7	22.2	27.6	-0.101	-0.161	-1.447	Inorganic ion transport, metabolism, and storage
cg3129		putative ABC-type transport system, ATPase component	21.2	7	24.7	21.8	16.5	14.3	0.039	1.229	-0.79	General function prediction only
cg3138	ppmA	putative membrane-bound protease modulator	32.8	54.2	106	38.5	143	142	0.233	1.4	0.422	Protein turnover and chaperones
NCgl2738		hypothetical protein	51.4	56.5	101.2	45.9	124.1	121.8	-0.164	1.136	0.267	Unknown function
cg3141	hmp	flavohemoprotein	825.6	454.8	8.7	238.8	170.1	12.5	-1.789	-1.419	0.516	Inorganic ion transport, metabolism, and storage
cg3145		BglG in CgR is 93 AA longer (belongs to BglG?), putative pseudo-gene	7.5	9.4	5.8	5.7	2.2	2.2	-0.394	-2.109	-1.399	Unknown function
cg3162		hypothetical protein	17	10.8	27.9	17.1	26.5	9.8	0.013	1.3	-1.511	Unknown function
cg3176		putative membrane protein	430.2	422.9	189.2	92	98.6	137.5	-2.225	-2.101	-0.46	Unknown function
cg3179	fadD2	acyl-CoA synthase (EC:6.2.1.3), involved in mycolic acid production	395.5	480.2	733.9	966.2	1386.2	553.8	1.289	1.529	-0.406	Cell wall/membrane/envelope biogenesis
cg3186	cmt2	trehalose corynomycolyl transferase (EC:2.3.1.122), cop1, cmt1, and cmt2 can replace each other in the synthesis	1066.4	1141.6	2568.5	2369.5	2000.2	2152.8	1.152	0.809	-0.255	Cell wall/membrane/envelope biogenesis
cg3195		putative flavin-containing monooxygenase FMO	54.8	24	3057.3	93.5	15.3	617.3	0.771	-0.648	-2.308	General function prediction only
cg3211		putative secreted protein	89.4	161.4	20.3	197.6	139.8	11.1	1.145	-0.208	-0.877	Unknown function
cg3213		putative secreted protein	74.6	260.6	15.5	104.4	122.7	9.7	0.484	-1.086	-0.67	Unknown function
cg3216	gntP	gluconate permease, gluconate:H+ symporter GntP-family	383.5	166.1	178.6	212.9	60.1	89	-0.849	-1.466	-1.005	Carbon source transport and metabolism
cg3223		putative NADPH-dependent FMN reductase, conserved	176.2	133.7	309.6	203	173.3	152.2	0.204	0.374	-1.024	Coenzyme transport and metabolism
cg3226		L-lactate permease, operon with lldD, MFS-type	2579.1	569.4	83.9	1161.8	178.5	151.9	-1.15	-1.674	0.856	Carbon source transport and metabolism
cg3227	lldD	menaquinone-dependent L-lactate dehydrogenase operon with cg3226	4147	905.9	134.2	1808.7	311.1	408.9	-1.197	-1.542	1.608	Carbon source transport and metabolism; Respiration and oxidative phosphorylation
cg3234		putative metal-dependent amidase/aminoacylase/carboxypeptidase	129.2	557.6	59.9	89.6	262.7	56.7	-0.528	-1.086	-0.08	Protein turnover and chaperones
cg3243		putative RecB-family nuclease, conserved	19.6	18.1	34.2	29.2	55	43.1	0.571	1.603	0.335	DNA replication, recombination, repair, and degradation
cg3247	hrrA (cgtR11)	two component response regulator, control of heme homeostasis	82.1	52.6	226.1	0	0	0	NA	NA	NA	Signal transduction mechanisms
cg3253	mcbR	TetR-type transcriptional regulator of sulfur metabolism and methionine biosynthesis, TetR-family	64.9	80.9	30.5	54.3	105.7	112.5	-0.256	0.387	1.882	Signal transduction mechanisms
NCgl2845		hypothetical protein	1.5	7.1	10.4	1.5	2.4	14.2	-0.067	-1.579	0.449	Unknown function
cg3277		putative protein, ACR, double-stranded β-helix domain	181.8	804.8	57.2	198.6	265.1	43.7	0.128	-1.602	-0.391	General function prediction only
cg3280		putative secreted protein, horizontally transferred gene	1436.3	6136.9	43.1	1447.1	2940.8	26.3	0.011	-1.061	-0.711	Unknown function
NCgl2858a		hypothetical protein	459.2	4055.7	22	685.8	1736.3	13	0.579	-1.224	-0.758	Unknown function
cg3281	copB	Cu2+/cation-transporting ATPase transmembrane protein, horizontally transferred gene	1250.1	2882.3	27.1	647.3	1133.8	16	-0.949	-1.346	-0.76	Inorganic ion transport, metabolism, and storage
cg3282		putative Cu2+/heavy metal binding transport protein, horizontally transferred gene	1870.4	2441.3	31	957.1	923.6	23.4	-0.967	-1.402	-0.408	Inorganic ion transport, metabolism, and storage
NCgl2861		hypothetical protein	779.6	978.2	23.3	474.2	440.8	20.7	-0.717	-1.15	-0.17	Unknown function
cg3284	copS (cgtS9)	two component sensor kinase, copper homeostasis, horizontally transferred gene	15.5	22.6	22.4	6.2	8.7	10.7	-1.32	-1.384	-1.059	Post-translational modification; Signal transduction mechanisms
cg3285	copR (cgtR9)	two component response regulator, copper homeostasis, horizontally transferred gene	25	31	19.7	7.3	14.2	5.6	-1.782	-1.128	-1.809	Signal transduction mechanisms
cg3286		putative secreted protein of unknown function, horizontally transferred gene	107.6	212.5	77.3	17.8	56.2	59.4	-2.594	-1.918	-0.381	Unknown function
cg3287	copO	secreted multicopper oxidase, horizontally transferred gene	45.5	91	37.4	6.6	24.3	32.9	-2.779	-1.902	-0.184	Inorganic ion transport, metabolism, and storage
cg3300		putative Cu2+/cation transport ATPase	129.8	230.7	527.8	267.5	485.7	615.9	1.044	1.074	0.223	Inorganic ion transport, metabolism, and storage
cg3303		putative transcriptional regulator, PadR-like-family	6041.7	6169.5	418	6246	4537.6	123.4	0.048	-0.443	-1.76	Signal transduction mechanisms
cg3308	rpsF	30S ribosomal protein S6	1186.3	1492.5	3144.7	2491	2367.7	4226.3	1.07	0.666	0.426	Translation, ribosomal structure and biogenesis
cg3315	malR	transcriptional regulator, repressor of the malic enzyme gene malE, MarR-family	119	209.2	927.6	248.7	465.1	608.3	1.064	1.153	-0.609	Signal transduction mechanisms
cg3316		putative universal stress protein UspA no. 4 or related nucleotide-binding protein	132	145.5	458.6	200.8	304.6	316.1	0.605	1.066	-0.537	Transcription including sigma factors, RNA processing and modification
cg3323	ino1	D-myo-inositol-1-phosphate synthase	449.9	218.3	1284.7	302.3	712.6	1928.5	-0.574	1.707	0.586	Cell wall/membrane/envelope biogenesis
cg3328	mutM2	putative formamidopyrimidine-DNA glycosylase protein (EC:3.2.2.23)	47.9	56.7	54.4	77.8	134.5	61.9	0.699	1.247	0.187	DNA replication, recombination, repair, and degradation
cg3329		hypothetical protein, conserved	74.1	40.7	19.3	36.1	23.1	13.2	-1.038	-0.819	-0.549	Unknown function
cg3334	cepA	putative toxine efflux permease, MFS-type	310.8	263.7	22.4	17.4	18.8	6.8	-4.156	-3.808	-1.719	Transport and metabolism of further metabolites
cg3338		putative membrane protein	49.1	108.8	98.4	144.9	201.1	35	1.561	0.887	-1.49	Unknown function
cg3347		putative secreted or membrane protein	13.4	21.5	52.4	27.7	45.7	42.4	1.048	1.087	-0.306	Unknown function
cg3359	trpE	anthranilate synthase component I (EC:4.1.3.27)	76.5	26.9	117.6	81.2	83.2	108.9	0.087	1.627	-0.111	Amino acid transport and metabolism
cg3360	trpG	anthranilate synthase component II (EC:4.1.3.27)	150.8	51.5	219.7	144.1	163.9	203.7	-0.065	1.671	-0.109	Amino acid transport and metabolism
cg3361	trpD	anthranilate phosphoribosyltransferase (EC:2.4.2.18)	91.8	37.3	178.8	91	132.2	166.5	-0.013	1.825	-0.102	Amino acid transport and metabolism
cg3362	trpCF	bifunctional indole-3-glycerol phosphate synthase/phosphoribosylanthranilate isomerase	81.6	24.5	127	53.9	85	126.6	-0.599	1.792	-0.005	Amino acid transport and metabolism
cg3363	trpB	tryptophan synthase subunit β (EC:4.2.1.20)	83.3	32.8	154.3	66.2	89.2	160.7	-0.332	1.442	0.058	Amino acid transport and metabolism
cg3364	trpA	tryptophan synthase subunit α (EC:4.2.1.20)	68.2	36.8	150.9	67.4	74.3	160	-0.017	1.014	0.084	Amino acid transport and metabolism
cg3374	cye1	putative NADH-dependent flavin oxidoreductase, Old Yellow Enzyme family, probably involved in oxidative stress response	993.8	1177.7	27.2	610.7	554.7	26.2	-0.702	-1.086	-0.057	General function prediction only
cg3378		hypothetical protein, conserved	6.8	17.2	19.4	18	36.8	13.8	1.394	1.095	-0.486	Unknown function
cg3385	catA3 (rhcD2)	catechol 1,2-dioxygenase (EC:1.13.11.37)	94.1	35.1	49.3	86	16.5	30.8	-0.13	-1.091	-0.679	Transport and metabolism of further metabolites
cg3387	iolT2	myo-Inositol transporter 2, MFS-type	127.1	33.4	56	62	13.6	37.2	-1.035	-1.291	-0.59	Carbon source transport and metabolism
cg3396		putative membrane protease subunit, stomatin/prohibitin homologs	168.8	105.4	64.3	63.4	101.5	51.6	-1.412	-0.055	-0.317	Protein turnover and chaperones
cg3399		putative permease of the major facilitator superfamily	1182.9	1521.5	10.6	602.5	241.8	47	-0.973	-2.654	2.147	General function prediction only
cg3402		putative copper chaperone or Hg2+ permease, MerTP-family	1464.6	2591	28.3	1863.5	1236	24.2	0.347	-1.068	-0.225	Inorganic ion transport, metabolism, and storage
cg3404		putative ABC-type putative ironIII dicitrate transporter, substrate-binding lipoprotein	7.8	4.3	222.3	7.4	5.5	527.9	-0.062	0.343	1.248	Carbon source transport and metabolism; Inorganic ion transport, metabolism, and storage
